# Supplementary material for: Estrogen Receptor Alpha (ESR1)-Dependent Regulation of the Mouse Oviductal Transcriptome
Source: PLoS One. 2016 Jan 25;11(1):e0147685. doi: 10.1371/journal.pone.0147685 (PMC4725743; doi:10.1371/journal.pone.0147685)
Supplement: S1 Table — Gene symbol, gene title and all pair-wise comparisons, P-values and fold changes in expression are indicated. (XLS) [file pone.0147685.s001.xls]

## Sheet: Supplementary table 1
Genotype							PMSG-treated ESR1KO vs. ESR1KO		PMSG-treated ESR1KO vs. PMSG-treated WT		ESR1KO vs. WT		PMSG-treated WT vs. WT
Gene Symbol	Gene Title	P-value (Model)	FDR	P-value (genotype)	P-value (PMSG)	P-value (genotype x PMSG)	P-value	Fold-Change	P-value	Fold-Change	P-value	Fold-Change	P-value	Fold-Change
0610007L01Rik	RIKEN cDNA 0610007L01 gene	3.56595e-05	0.00562335	4.5348e-06	0.941824	0.141949	0.262576	-1.14552	2.11575e-05	-2.70855	0.00018128	-2.08904	0.303873	1.13185
0610010B08Rik /// Gm14308 /// Gm14326 /// Gm14391 /// Gm14430 /// Gm14434 /// Gm2007 /// Gm4724	RIKEN cDNA 0610010B08 gene /// predicted gene 14308 /// predicted gene 14326 /// predic	0.000400937	0.0205731	8.48963e-05	0.0258478	0.270235	0.306275	-1.08972	0.000326777	1.6016	0.00256114	1.40397	0.0243761	-1.24311
0610010O12Rik	RIKEN cDNA 0610010O12 gene	0.00109599	0.0357673	0.000161104	0.684272	0.212699	0.244629	-1.28351	0.000476692	-3.07928	0.00567696	-2.10446	0.528247	1.14001
0610037L13Rik	RIKEN cDNA 0610037L13 gene	0.001174	0.037314	0.00022559	0.250941	0.0913354	0.643125	-1.03015	0.000390696	-1.43304	0.0142529	-1.21218	0.0561495	1.14761
1110003E01Rik	RIKEN cDNA 1110003E01 gene	0.00113516	0.0364671	0.000168028	0.664182	0.209377	0.235097	-1.19759	0.000488384	-2.2072	0.00598116	-1.68305	0.536009	1.09505
1110008P14Rik	RIKEN cDNA 1110008P14 gene	0.00925036	0.126442	0.0663999	0.0669933	0.00527652	0.269904	-1.21653	0.00305774	-1.99782	0.271417	1.21572	0.0030747	1.99648
1110017F19Rik	RIKEN cDNA 1110017F19 gene	0.00282787	0.0627018	0.00540256	0.00477748	0.0492259	0.305365	-1.34999	0.00258345	3.25738	0.331431	1.32755	0.00237931	-3.31244
1110018J18Rik	RIKEN cDNA 1110018J18 gene	0.00730782	0.111076	0.00312494	0.874944	0.0224597	0.09693	1.30805	0.00113092	2.02609	0.368289	1.14591	0.0679112	-1.35171
1110032F04Rik	RIKEN cDNA 1110032F04 gene	0.00352152	0.0720138	0.0630206	0.000848157	0.392778	0.0165487	-1.21516	0.400963	-1.0589	0.0623626	-1.14987	0.00262349	-1.31956
1110034A24Rik /// Rpl36a /// Rpl36al	RIKEN cDNA 1110034A24 gene /// ribosomal protein L36A /// ribosomal protein L36A-like	0.00155739	0.0447102	0.000519574	0.713489	0.0126055	0.0812739	-1.10684	0.00025611	-1.37194	0.130317	-1.08961	0.0351435	1.13758
1190005I06Rik	RIKEN cDNA 1190005I06 gene	0.00971687	0.129703	0.00364329	0.0829717	0.144736	0.803113	1.03559	0.00388298	-1.72357	0.12249	-1.26401	0.0345357	1.41211
1200003I10Rik /// 1200015M12Rik /// A130040M12Rik	RIKEN cDNA 1200003I10 gene /// RIKEN cDNA 1200015M12 gene /// RIKEN cDNA A130040M12 gen	0.00395461	0.0769775	0.00067406	0.234109	0.447641	0.738722	-1.05574	0.00241958	1.9826	0.0120818	1.66041	0.178551	-1.2606
1200015M12Rik /// A130040M12Rik	RIKEN cDNA 1200015M12 gene /// RIKEN cDNA A130040M12 gene	0.000113235	0.00985265	1.46497e-05	0.92261	0.199352	0.385266	1.12627	6.54965e-05	2.6613	0.000521757	2.05984	0.320023	-1.14714
1300002E11Rik	RIKEN cDNA 1300002E11 gene	0.00234878	0.0562227	0.000412906	0.679725	0.120962	0.38253	1.1577	0.000714205	2.32233	0.0210649	1.57412	0.164624	-1.27435
1300010F03Rik	RIKEN cDNA 1300010F03 gene	0.000605332	0.0258533	0.000125394	0.923983	0.0254682	0.0796774	-1.26566	0.000136243	-2.22477	0.0187943	-1.41173	0.0987852	1.24514
1500015O10Rik	RIKEN cDNA 1500015O10 gene	0.00865277	0.121842	0.0126125	0.00786692	0.28249	0.132872	-1.54529	0.185652	-1.45744	0.0151745	-2.22685	0.0108188	-2.36107
1600029D21Rik	RIKEN cDNA 1600029D21 gene	0.00457964	0.0842016	0.00230915	0.0124459	0.855096	0.0430178	-1.25746	0.0118868	-1.36196	0.0177963	-1.32775	0.0652189	-1.22588
1700011H14Rik	RIKEN cDNA 1700011H14 gene	0.00888392	0.123818	0.00329464	0.0349672	0.639444	0.0650857	-1.90794	0.0114384	-2.68345	0.0327835	-2.17923	0.185517	-1.54944
1700012B15Rik	RIKEN cDNA 1700012B15 gene	0.00595597	0.0984318	0.00451852	0.0746475	0.0238977	0.618773	1.03237	0.0014889	1.33767	0.449918	1.0501	0.00915543	-1.23391
1700012D14Rik	RIKEN cDNA 1700012D14 gene	0.000781367	0.0293426	0.000111947	0.514102	0.251969	0.706454	1.04757	0.000392816	2.00105	0.00352909	1.62549	0.212195	-1.17515
1700019G17Rik	RIKEN cDNA 1700019G17 gene	0.00460884	0.0844884	0.00626416	0.0145841	0.0349591	0.698332	-1.04645	0.00231312	1.6425	0.443647	1.09533	0.00401959	-1.56921
1700021F05Rik	RIKEN cDNA 1700021F05 gene	0.000178701	0.0127123	8.72158e-05	0.622171	0.0010716	0.00462289	-1.24706	2.4594e-05	-1.63515	0.146513	-1.09561	0.0133312	1.19678
1700023E05Rik	RIKEN cDNA 1700023E05 gene	0.00536922	0.092674	0.000849585	0.867859	0.282326	0.376403	-1.15914	0.0020744	-2.02456	0.0217083	-1.56567	0.507585	1.11557
1700037H04Rik	RIKEN cDNA 1700037H04 gene	0.000724387	0.0283139	0.000210381	0.0110914	0.484054	0.0217369	-1.4465	0.00393489	1.68181	0.00100117	1.92445	0.108789	-1.26412
1810014B01Rik	RIKEN cDNA 1810014B01 gene	0.00257486	0.0590685	0.000341476	0.67676	0.981963	0.755445	-1.0443	0.00303063	1.75718	0.00289719	1.76499	0.779654	-1.03968
1810026B05Rik	RIKEN cDNA 1810026B05 gene	0.00659137	0.104308	0.00201556	0.0529664	0.367227	0.0520522	1.18305	0.00484894	1.32859	0.0367903	1.20261	0.380199	1.07086
1810046J19Rik	RIKEN cDNA 1810046J19 gene	0.00425008	0.080404	0.000665993	0.858603	0.264966	0.356874	-1.11352	0.00164912	-1.66727	0.0183473	-1.38369	0.493498	1.08211
2010106G01Rik	RIKEN cDNA 2010106G01 gene	8.9167e-05	0.00883851	1.14145e-05	0.43484	0.295038	0.206834	1.08151	6.379e-05	1.54164	0.000322304	1.4084	0.838198	-1.01211
2010107H07Rik	RIKEN cDNA 2010107H07 gene	0.00135172	0.0410533	0.037612	0.0672507	0.000443767	0.0342366	-1.15183	0.00040303	-1.37977	0.0516337	1.13513	0.000546587	1.35976
2010109K11Rik	RIKEN cDNA 2010109K11 gene	0.000711302	0.0281654	0.000111485	0.306603	0.179351	0.795221	1.03631	0.000324262	2.21921	0.00444023	1.68295	0.107438	-1.27244
2010305A19Rik	RIKEN cDNA 2010305A19 gene	0.0057224	0.096151	0.00179708	0.140981	0.0846604	0.819254	-1.03751	0.00168516	-2.05891	0.101673	-1.33413	0.0343652	1.48746
2200002K05Rik	RIKEN cDNA 2200002K05 gene	0.00946666	0.128369	0.00230926	0.21019	0.189103	0.0832657	2.31644	0.00333937	5.75391	0.0698945	2.43011	0.960113	-1.02215
2210012G02Rik	RIKEN cDNA 2210012G02 gene	0.00201868	0.0519935	0.000657768	0.0210411	0.304324	0.247102	-1.12564	0.00179304	1.54413	0.0162698	1.33288	0.023168	-1.30404
2210403K04Rik	RIKEN cDNA 2210403K04 gene	0.000130194	0.0105991	3.18451e-05	0.00764078	0.144894	0.211038	1.21561	0.000106995	-2.75296	0.00141374	-1.98299	0.00655029	1.68762
2300002M23Rik	RIKEN cDNA 2300002M23 gene	0.000504411	0.0233328	7.0457e-05	0.870043	0.194925	0.295338	-3.04883	0.000235075	-524.935	0.00264965	-71.6374	0.404125	2.40344
2310003F16Rik /// Serf2	RIKEN cDNA 2310003F16 gene /// small EDRK-rich factor 2	0.00741077	0.111784	0.00229347	0.352683	0.0570827	0.408176	-1.06734	0.00158129	-1.41827	0.162329	-1.12178	0.0530329	1.18454
2310014F06Rik	RIKEN cDNA 2310014F06 gene	0.000901227	0.0318255	0.000359907	0.500336	0.00613422	0.0678929	1.70575	0.000140088	5.56821	0.155929	1.48649	0.0144895	-2.19602
2310015A10Rik	RIKEN cDNA 2310015A10 gene	0.00417707	0.0796565	0.00103015	0.338044	0.0714517	0.475802	1.13157	0.00103136	2.2907	0.0711997	1.40994	0.0600007	-1.43578
2310022B05Rik	RIKEN cDNA 2310022B05 gene	0.0019115	0.05021	0.00157969	0.00372464	0.39724	0.0566652	1.33462	0.00428133	-1.66739	0.0280296	-1.41515	0.00819084	1.57251
2310043J07Rik	RIKEN cDNA 2310043J07 gene	8.25685e-05	0.00852892	1.03657e-05	0.261477	0.83465	0.502696	-1.32658	0.000108619	17.0033	0.000147836	15.0383	0.343505	-1.49993
2310044G17Rik	RIKEN cDNA 2310044G17 gene	0.00144473	0.0426646	0.000262035	0.493684	0.0909846	0.099104	-1.20783	0.000436003	-1.78711	0.0165778	-1.35746	0.419405	1.08998
2310046A06Rik	RIKEN cDNA 2310046A06 gene	0.00112216	0.036144	0.000144591	0.614768	0.932933	0.67741	-1.21921	0.00129375	-9.21642	0.00151429	-8.71104	0.765352	-1.15236
2310047B19Rik	RIKEN cDNA 2310047B19 gene	0.00203431	0.0521599	0.000384229	0.116653	0.339247	0.0853541	-1.29248	0.0012673	-1.88605	0.00914715	-1.56295	0.613768	-1.07106
2310061I04Rik	RIKEN cDNA 2310061I04 gene	0.000265282	0.016212	4.85658e-05	0.503198	0.0290548	0.204534	-1.12411	7.25907e-05	-1.87962	0.00607018	-1.36768	0.0450607	1.22257
2400001E08Rik	RIKEN cDNA 2400001E08 gene	0.0012302	0.0385299	0.000432286	0.538152	0.0100382	0.0916705	-1.08412	0.000202143	-1.31145	0.129428	-1.07385	0.0223027	1.12649
2410017P09Rik	RIKEN cDNA 2410017P09 gene	0.00206517	0.0525819	0.000763035	0.179656	0.0205585	0.348562	-1.07222	0.000426097	-1.49646	0.130462	-1.12526	0.0152286	1.24031
2410018L13Rik /// Gm4983 /// Gm9292	RIKEN cDNA 2410018L13 gene /// predicted gene 4983 /// predicted gene 9292	3.28058e-05	0.00536078	0.000122311	0.000337275	0.000223518	2.38094e-05	1.75281	1.37337e-05	1.83092	0.692462	1.02682	0.797365	-1.01728
2510009E07Rik	RIKEN cDNA 2510009E07 gene	0.00207452	0.0526952	0.00328759	0.00754591	0.0198215	0.00184961	1.25757	0.00108724	1.28402	0.409744	1.04468	0.660761	1.02316
2610018G03Rik	RIKEN cDNA 2610018G03 gene	5.21741e-06	0.00244562	7.00427e-07	0.113115	0.0579196	0.767422	1.05043	3.20466e-06	6.23407	3.48485e-05	3.77011	0.0224267	-1.57417
2610019N06Rik /// LOC100505161	RIKEN cDNA 2610019N06 gene /// uncharacterized LOC100505161	0.00394502	0.0769426	0.00113606	0.134959	0.0825953	0.826181	1.01823	0.00120105	1.47666	0.0700133	1.18107	0.0327062	-1.22789
2610020H08Rik	RIKEN cDNA 2610020H08 gene	0.00951485	0.128767	0.00135296	0.800907	0.830683	0.978251	1.00545	0.0118964	1.87081	0.00749427	1.98733	0.742202	1.06808
2610027K06Rik	RIKEN cDNA 2610027K06 gene	0.000999673	0.033874	0.000168526	0.143202	0.298943	0.0892791	-1.81775	0.000604549	-5.40063	0.00464226	-3.32321	0.726467	-1.11853
2610029G23Rik	RIKEN cDNA 2610029G23 gene	0.00307531	0.0660788	0.0011641	0.480309	0.0174405	0.150954	-1.07846	0.000516034	-1.30464	0.208645	-1.06721	0.0299522	1.13353
2700046A07Rik	RIKEN cDNA 2700046A07 gene	2.96284e-05	0.00502357	0.000254164	0.000279135	9.99531e-05	1.37496e-05	1.77798	1.31085e-05	1.78461	0.541573	-1.03993	0.504829	-1.04381
2700046G09Rik	RIKEN cDNA 2700046G09 gene	0.00559734	0.0950816	0.00139301	0.182276	0.134672	0.0581351	-1.23366	0.00186038	-1.54185	0.0587748	-1.23284	0.889128	1.01377
2700089E24Rik	RIKEN cDNA 2700089E24 gene	0.000159152	0.0118448	2.20113e-05	0.214035	0.293394	0.118305	-1.08697	0.000629846	1.29487	0.000111343	1.39684	0.877402	-1.00762
2810001G20Rik	RIKEN cDNA 2810001G20 gene	0.00198049	0.0514528	0.000679185	0.047541	0.0679198	0.875513	-1.02073	0.00074579	1.95416	0.0507003	1.33836	0.013699	-1.49039
2810002N01Rik	RIKEN cDNA 2810002N01 gene	0.000922492	0.0322157	0.000137843	0.36447	0.259151	0.162435	-1.07223	0.000471994	-1.29285	0.00423973	-1.19602	0.8624	1.00815
2810030E01Rik	RIKEN cDNA 2810030E01 gene	0.00368734	0.0740786	0.0032256	0.395735	0.00593627	0.0115351	1.84111	0.000536639	2.83078	0.766825	1.05913	0.0817087	-1.4517
2900010M23Rik	RIKEN cDNA 2900010M23 gene	0.00755752	0.112716	0.00652262	0.115877	0.0185792	0.427765	-1.10779	0.00162146	-1.77034	0.632768	-1.06276	0.0104012	1.50371
2900053A13Rik	RIKEN cDNA 2900053A13 gene	0.00839983	0.119508	0.0139848	0.595453	0.00560647	0.0535325	-1.25665	0.00124395	-1.63483	0.672311	1.04532	0.0159621	1.3599
2900056M20Rik	RIKEN cDNA 2900056M20 gene	0.000101107	0.00933153	1.72014e-05	0.82561	0.0200249	0.0582149	1.20578	2.87335e-05	2.05069	0.00234513	1.44948	0.095935	-1.17333
2900092E17Rik	RIKEN cDNA 2900092E17 gene	0.00918968	0.126117	0.00782839	0.0501849	0.0433955	0.0104824	1.12832	0.00305919	1.16417	0.449373	1.02931	0.949115	-1.00239
2900097C17Rik /// Gm19558	RIKEN cDNA 2900097C17 gene /// predicted gene, 19558	0.000587399	0.0252789	0.000119194	0.196959	0.0499672	0.542714	1.03447	0.000180227	1.41723	0.0112061	1.19102	0.0303634	-1.15028
3010001F23Rik	RIKEN cDNA 3010001F23 gene	0.00295258	0.064424	0.000722571	0.715109	0.0425826	0.188956	1.25367	0.000604604	2.36071	0.0746203	1.38072	0.0842427	-1.36381
3110007F17Rik /// Gm2411 /// Gm6604 /// LOC100862497	RIKEN cDNA 3110007F17 gene /// predicted gene 2411 /// predicted gene 6604 /// uncharac	0.000321353	0.0180578	0.000175379	0.990906	0.00138603	0.00973491	1.36111	4.26911e-05	2.08216	0.242651	1.1222	0.0094981	-1.36318
3110035E14Rik	RIKEN cDNA 3110035E14 gene	8.58468e-05	0.00870476	1.21548e-05	0.956872	0.0676227	0.183965	-1.40188	3.55364e-05	-6.76796	0.000779197	-3.38124	0.163785	1.42781
3200002M19Rik	RIKEN cDNA 3200002M19 gene	0.0002215	0.0144781	7.44173e-05	0.00460063	0.120088	0.166658	1.1692	0.000192063	-1.94613	0.00384188	-1.51141	0.00405161	1.5055
3632451O06Rik	RIKEN cDNA 3632451O06 gene	0.000207239	0.0138881	2.84606e-05	0.694696	0.15444	0.433672	1.16606	0.000100642	3.76546	0.00120985	2.48762	0.19913	-1.29811
4833423F13Rik	RIKEN cDNA 4833423F13 gene	0.00298556	0.064797	0.000439101	0.315217	0.926313	0.50962	-1.28769	0.00334878	4.5226	0.00403884	4.30439	0.433214	-1.35297
4833439L19Rik	RIKEN cDNA 4833439L19 gene	0.00215614	0.0536963	0.000367801	0.168873	0.425975	0.646531	-1.03237	0.00731009	-1.2695	0.00143675	-1.37429	0.13498	-1.11759
4930420K17Rik	RIKEN cDNA 4930420K17 gene	0.00258513	0.0592439	0.000365154	0.879936	0.390223	0.609148	1.04296	0.00134112	1.46251	0.00780321	1.32127	0.473256	-1.06131
4930430F08Rik	RIKEN cDNA 4930430F08 gene	0.00458945	0.0842788	0.00526197	0.0231311	0.0266683	0.00456195	1.70178	0.00175385	1.87317	0.464254	1.11054	0.949664	1.00893
4930538K18Rik /// AU022252	RIKEN cDNA 4930538K18 gene /// expressed sequence AU022252	3.76347e-05	0.00579304	5.15924e-06	0.378275	0.079544	0.468914	-1.30263	1.88934e-05	-22.6823	0.000277987	-8.44962	0.0711968	2.06077
4930579D07Rik	RIKEN cDNA 4930579D07 gene	6.48102e-05	0.00761199	2.07032e-05	0.255435	0.00140818	0.0365473	-1.61123	1.11387e-05	-6.26242	0.0200277	-1.7349	0.00284042	2.24032
4930579G24Rik	RIKEN cDNA 4930579G24 gene	0.000820069	0.0299956	0.000182519	0.0591091	0.127063	0.734744	1.04684	0.000395894	-2.13696	0.00918819	-1.56087	0.0247271	1.43322
4930592A05Rik	RIKEN cDNA 4930592A05 gene	0.00574923	0.0963567	0.00344226	0.0297974	0.0895136	0.0120344	1.09846	0.00274553	1.13193	0.163891	1.04555	0.630738	1.01463
4933427G17Rik	RIKEN cDNA 4933427G17 gene	0.00393153	0.076822	0.203741	0.000729039	0.318365	0.017209	-1.88777	0.826687	-1.04917	0.12169	-1.44379	0.00200331	-2.59781
5031425E22Rik	RIKEN cDNA 5031425E22 gene	0.0099203	0.130938	0.00892137	0.263931	0.0146627	0.016022	1.22222	0.00171176	1.35628	0.82008	1.01563	0.21626	-1.09261
5031426D15Rik	RIKEN cDNA 5031426D15 gene	0.0024018	0.0569415	0.000429586	0.9217	0.105528	0.210363	1.3954	0.000681657	3.70682	0.0241127	1.97173	0.257793	-1.34727
5031439G07Rik	RIKEN cDNA 5031439G07 gene	6.55509e-06	0.00254638	7.67981e-07	0.945213	0.352743	0.535456	-1.15553	6.3336e-06	-10.1931	1.84751e-05	-7.46486	0.476011	1.18169
5430407P10Rik	RIKEN cDNA 5430407P10 gene	0.00491073	0.0876797	0.000820662	0.209303	0.850616	0.302106	1.28286	0.00512072	2.36725	0.00761281	2.22466	0.431737	1.20559
5430427O19Rik	RIKEN cDNA 5430427O19 gene	5.67626e-05	0.00719116	0.000392441	0.000146749	0.000803769	2.92574e-05	1.54805	5.18343e-05	1.49738	0.677987	1.02251	0.313842	1.05712
5530601H04Rik	RIKEN cDNA 5530601H04 gene	0.00988379	0.130762	0.00365015	0.15633	0.0817222	0.770973	1.0395	0.00270233	1.73341	0.182125	1.20679	0.0361622	-1.38179
5730409E04Rik	RIKEN cDNA 5730409E04Rik gene	0.00094751	0.0328051	0.000214893	0.759316	0.0253696	0.0624868	1.39172	0.000199072	2.67798	0.0332012	1.48068	0.124742	-1.29956
5730422E09Rik	RIKEN cDNA 5730422E09 gene	0.00454539	0.0838111	0.0204889	0.00817403	0.0161994	0.00172157	-1.17115	0.916115	-1.00373	0.00306844	1.15395	0.754568	-1.01114
5730455O13Rik	RIKEN cDNA 5730455O13 gene	0.000426232	0.0214067	0.000879405	0.00135251	0.00978098	0.341086	-1.12357	0.000315768	1.99997	0.244867	1.15543	0.000415218	-1.94482
5730469M10Rik	RIKEN cDNA 5730469M10 gene	0.000225433	0.0145485	3.22768e-05	0.885667	0.105506	0.269939	-1.21024	9.34829e-05	-3.18144	0.0017366	-2.09993	0.200481	1.25184
5730471H19Rik	RIKEN cDNA 5730471H19 gene	0.00237095	0.0564468	0.000583517	0.0669599	0.199832	0.623792	1.08771	0.0201724	1.61043	0.00124457	2.23054	0.0377416	1.50653
5730494M16Rik	RIKEN cDNA 5730494M16 gene	0.00859189	0.121208	0.00171069	0.17233	0.537513	0.562401	1.07075	0.00585331	-1.52359	0.0228008	-1.3744	0.168182	1.18698
5730559C18Rik	RIKEN cDNA 5730559C18 gene	0.00378037	0.0752637	0.0369361	0.0107506	0.00533594	0.00103215	-1.51084	0.389491	-1.07773	0.00215206	1.44158	0.742986	1.02832
5930412G12Rik	RIKEN cDNA 5930412G12 gene	0.000970466	0.0332591	0.00131064	0.00299495	0.0296613	0.30228	-1.47127	0.000745904	6.3549	0.160876	1.71798	0.00129194	-5.44231
6230427J02Rik	RIKEN cDNA 6230427J02 gene	0.00254768	0.0586137	0.000885393	0.739579	0.0162782	0.0440755	1.26864	0.000415569	1.7789	0.174315	1.16025	0.0939611	-1.20855
6330403A02Rik	RIKEN cDNA 6330403A02 gene	0.00814005	0.117555	0.00492155	0.0563837	0.0617849	0.0144276	2.82951	0.00278948	4.14474	0.270691	1.48529	0.967928	1.01397
6330403K07Rik	RIKEN cDNA 6330403K07 gene	2.37431e-06	0.00174795	6.26393e-07	0.00238773	0.000663066	0.495233	1.14366	7.49154e-07	13.2745	0.00027158	3.18012	0.000125612	-3.64987
6330403M23Rik /// Pura	RIKEN cDNA 6330403M23 gene /// purine rich element binding protein A	0.00532027	0.0921014	0.00172121	0.0993196	0.100996	0.994038	-1.00058	0.00181698	1.4131	0.086587	1.15911	0.0302544	-1.21983
6330409N04Rik	RIKEN cDNA 6330409N04 gene	0.00519752	0.0906821	0.00100445	0.11982	0.907008	0.224474	-1.09806	0.00651819	-1.29587	0.00835684	-1.28026	0.284922	-1.08484
6330415G19Rik	RIKEN cDNA 6330415G19 gene	0.00922656	0.126345	0.25776	0.109092	0.002537	0.00250753	1.06312	0.0044299	1.05693	0.0594563	-1.0315	0.112636	-1.0255
6330416G13Rik	RIKEN cDNA 6330416G13 gene	0.000352003	0.0191736	6.33114e-05	0.254701	0.0536663	0.485688	-1.25568	0.000116135	-8.76695	0.00544731	-3.23845	0.0389429	2.15591
6330578E17Rik	RIKEN cDNA 6330578E17 gene	0.00946411	0.128369	0.00145286	0.588054	0.558783	0.974979	1.00132	0.00533303	1.16716	0.0191579	1.12678	0.430439	-1.03447
6430548M08Rik	RIKEN cDNA 6430548M08 gene	0.000709105	0.0281526	9.03985e-05	0.897599	0.56471	0.74931	-1.13776	0.000552435	-8.65764	0.00157631	-6.21539	0.618046	1.22428
6530418L21Rik	RIKEN cDNA 6530418L21 gene	0.00733833	0.111399	0.0197826	0.0355413	0.0117988	0.624587	1.06072	0.815599	1.02832	0.00245412	-1.65472	0.00353667	-1.60416
6720401G13Rik	RIKEN cDNA 6720401G13 gene	0.00431402	0.0810813	0.00125412	0.0408491	0.444154	0.282179	-1.20935	0.00391458	1.93571	0.0208881	1.60452	0.0511608	-1.45897
8430427H17Rik	RIKEN cDNA 8430427H17 gene	0.00130276	0.0400226	0.000194384	0.468757	0.262354	0.760943	-1.02468	0.00585803	1.33405	0.00062571	1.52239	0.20187	1.11369
9030224M15Rik	RIKEN cDNA 9030224M15 gene	0.000483461	0.0228407	6.16283e-05	0.834021	0.480225	0.720663	1.0863	0.00124359	-2.96735	0.000355777	-3.74954	0.517728	-1.16322
9130015A21Rik	RIKEN cDNA 9130015A21 gene	0.00584697	0.097116	0.108673	0.0221093	0.00390552	0.00129454	1.03935	0.15794	1.01251	0.00338754	-1.03335	0.429448	-1.00666
9130017K11Rik	RIKEN cDNA 9130017K11 gene	0.00839538	0.119508	0.0042504	0.0468989	0.116168	0.68977	-1.12152	0.00375143	3.05983	0.16075	1.53452	0.0197333	-2.23631
9130019O22Rik /// E430018J23Rik /// Zfp747 /// Zfp764	RIKEN cDNA 9130019O22 gene /// RIKEN cDNA E430018J23 gene /// zinc finger protein 747 /	0.000432262	0.0215181	6.94138e-05	0.432228	0.089097	0.456091	1.05757	0.000157553	1.61069	0.00433274	1.32464	0.0866345	-1.14976
9230108I15Rik	RIKEN cDNA 9230108I15 gene	4.61303e-05	0.00641569	8.5562e-06	0.381212	0.00831781	0.10862	1.15274	1.21984e-05	2.11656	0.00174932	1.43669	0.0143133	-1.27802
9330159F19Rik	RIKEN cDNA 9330159F19 gene	4.21067e-05	0.00622641	5.15869e-06	0.281966	0.876993	0.502169	1.25559	7.3084e-05	11.1446	5.9078e-05	11.991	0.380206	1.35094
9430020K01Rik	RIKEN cDNA 9430020K01 gene	0.00420505	0.079887	0.000767092	0.32241	0.227254	0.133366	1.28976	0.00166145	2.02814	0.0234632	1.53018	0.862338	-1.02765
9430021M05Rik	RIKEN cDNA 9430021M05 gene	0.00614871	0.100439	0.0036047	0.0202023	0.194683	0.327597	-1.34399	0.00470306	3.00109	0.0977927	1.70131	0.0159587	-2.37078
9530008L14Rik	RIKEN cDNA 9530008L14 gene	0.000144502	0.0113319	4.34626e-05	0.00268867	0.703429	0.0251696	-1.82355	0.000660436	-3.24431	0.000345986	-3.66546	0.0107744	-2.06026
9630033F20Rik	RIKEN cDNA 9630033F20 gene	0.000584509	0.0252648	0.000128273	0.0314104	0.241014	0.371828	1.1419	0.000427157	-2.24133	0.00416034	-1.74345	0.0255708	1.468
9930013L23Rik	RIKEN cDNA 9930013L23 gene	0.000224826	0.0145479	0.00022018	0.248316	0.00052464	0.0155234	2.13366	2.97871e-05	8.06187	0.598342	1.14536	0.00131565	-3.29889
9930023K05Rik	RIKEN cDNA 9930023K05 gene	0.00216699	0.0538773	0.0024114	0.00955777	0.02867	0.623058	-1.16214	0.00109817	4.30604	0.264392	1.4231	0.00269755	-3.51642
A130040M12Rik	RIKEN cDNA A130040M12 gene	0.000319537	0.0180143	4.17702e-05	0.532338	0.375418	0.293166	1.13429	0.000219306	2.03764	0.00101645	1.75617	0.844776	-1.02291
A330049M08Rik	RIKEN cDNA A330049M08 gene	0.00599052	0.0986911	0.00118497	0.276134	0.230287	0.119198	-1.79365	0.00232639	-4.34565	0.0341336	-2.34951	0.929166	1.0312
A330068G13Rik	RIKEN cDNA A330068G13 gene	0.00131924	0.0403385	0.000375553	0.840556	0.0160286	0.0506629	1.69196	0.000233017	4.22824	0.0807831	1.57978	0.0800619	-1.58188
A330076H08Rik	RIKEN cDNA A330076H08 gene	0.0090324	0.124771	0.241203	0.506995	0.00167121	0.0236231	1.43965	0.044248	1.36562	0.00310332	-1.72558	0.0054619	-1.63685
A4galt	alpha 1,4-galactosyltransferase	0.00635707	0.102323	0.0014947	0.0959529	0.42278	0.0895482	1.60745	0.0253342	-1.96234	0.00431027	-2.63204	0.48243	1.19845
A530083I20Rik	RIKEN cDNA A530083I20 gene	0.00976474	0.12995	0.00582844	0.0208897	0.38075	0.0277549	-1.45811	0.0832876	1.32044	0.0110226	1.58771	0.207259	-1.21265
A630001G21Rik	RIKEN cDNA A630001G21 gene	0.00869551	0.122211	0.00125732	0.602401	0.993006	0.706826	-1.12191	0.00896181	2.75094	0.00879444	2.76134	0.71594	-1.11768
A830039N20Rik	RIKEN cDNA A830039N20 gene	0.000283767	0.0166862	0.000100594	0.00369519	0.276107	0.0761737	1.53109	0.000379812	-3.40604	0.00298081	-2.41007	0.00614102	2.16382
A930001A20Rik	RIKEN cDNA A930001A20 gene	0.00800053	0.116303	0.747742	0.00202137	0.0717672	0.125592	-1.62174	0.253209	1.41634	0.127158	-1.618	0.00165867	-3.71644
A930001N09Rik	RIKEN cDNA A930001N09 gene	0.00421379	0.0800194	0.00102123	0.113898	0.190415	0.813989	-1.0289	0.00183923	1.7071	0.0346458	1.34682	0.0531901	-1.30414
AA414992	expressed sequence AA414992	0.00838631	0.119467	0.00220069	0.227271	0.128125	0.0663339	-1.43327	0.0894988	1.38713	0.00250662	2.08303	0.790106	1.04773
AA986860	expressed sequence AA986860	1.85519e-06	0.00154946	2.12039e-07	0.642978	0.814454	0.86996	-1.03739	2.72844e-06	12.4882	3.42437e-06	11.5917	0.622439	-1.11763
Aass	aminoadipate-semialdehyde synthase	0.00272677	0.0610628	0.00102833	0.39807	0.0171341	0.0250254	-1.4498	0.000471216	-2.14979	0.190796	-1.21286	0.174971	1.22258
AB099516 /// Higd1c /// Mettl7a1 /// Mettl7a2 /// Mettl7a3	cDNA sequence AB099516 /// HIG1 domain family, member 1C /// methyltransferase like 7A1	0.00107037	0.0353402	0.000190517	0.243456	0.129334	0.767995	-1.08808	0.000412982	-4.95093	0.00947118	-2.55538	0.0704566	1.78061
Abat	4-aminobutyrate aminotransferase	0.000737177	0.0285141	0.000377984	0.00511467	0.119523	0.180732	1.15552	0.00066415	-1.69903	0.0195276	-1.33252	0.00434992	1.47334
Abca5	ATP-binding cassette, sub-family A (ABC1), member 5	8.24718e-06	0.00274158	1.02136e-06	0.249237	0.213147	0.939817	1.00981	6.77991e-06	3.63802	3.08981e-05	2.86252	0.103828	-1.25857
Abca8a	ATP-binding cassette, sub-family A (ABC1), member 8a	0.00055465	0.0245047	0.000394392	0.141474	0.0021189	0.00259737	1.71277	8.63874e-05	2.48095	0.362225	1.12837	0.0807379	-1.28372
Abca9	ATP-binding cassette, sub-family A (ABC1), member 9	0.00469282	0.0852056	0.269817	0.000737049	0.972289	0.00549629	1.50938	0.412922	1.09901	0.439757	1.09294	0.00591028	1.50104
Abcb11	ATP-binding cassette, sub-family B (MDR/TAP), member 11	0.00876988	0.123082	0.00197642	0.224104	0.22121	0.99502	-1.00279	0.00331192	-5.96166	0.054505	-2.64762	0.0984264	2.24544
Abcc4	ATP-binding cassette, sub-family C (CFTR/MRP), member 4	0.000162269	0.0119583	3.13172e-05	0.0394078	0.0893954	0.719498	-1.06458	8.47518e-05	3.40759	0.00185808	2.15197	0.0145588	-1.68574
Abcc9	ATP-binding cassette, sub-family C (CFTR/MRP), member 9	0.00299501	0.0649154	0.000605687	0.201342	0.17062	0.0746282	2.30491	0.0234798	-3.1203	0.00116221	-7.43067	0.938124	-1.03318
Abhd12	abhydrolase domain containing 12	4.65163e-05	0.00641569	6.73172e-06	0.0386095	0.996836	0.118119	-1.35609	8.41697e-05	-3.55938	8.46421e-05	-3.5558	0.119163	-1.35473
Abhd14b	abhydrolase domain containing 14b	0.00786975	0.115105	0.00459139	0.13169	0.0315761	0.532727	1.12582	0.00177469	2.30411	0.387677	1.18065	0.0164032	-1.73346
Abhd5	abhydrolase domain containing 5	0.00767668	0.113666	0.00112956	0.97685	0.497821	0.61496	-1.09569	0.0039611	-2.01007	0.0172357	-1.68675	0.643436	1.08762
Abhd6	abhydrolase domain containing 6	0.00158278	0.0450948	0.000747465	0.223116	0.00896119	0.174265	-1.28248	0.000271732	-2.7938	0.227365	-1.24379	0.00994739	1.75145
Abi1	abl-interactor 1	0.00348058	0.0713859	0.00126923	0.533799	0.0198952	0.150323	1.08735	0.000586662	1.3345	0.204896	1.07536	0.0363554	-1.14129
Ablim1	actin-binding LIM protein 1	0.00449065	0.0830392	0.000931302	0.216822	0.192693	0.955349	-1.0131	0.0316412	1.79643	0.00173	2.82675	0.0864715	1.55318
Ablim2	actin-binding LIM protein 2	0.00451915	0.0834978	0.00600286	0.348176	0.00468729	0.0087347	1.3269	0.000676231	1.55268	0.905372	-1.01012	0.075958	-1.18199
Ablim3	actin binding LIM protein family, member 3	0.000141059	0.0111551	6.78607e-05	0.00359064	0.0134227	0.537961	1.19858	6.5943e-05	-8.38303	0.0149969	-2.38358	0.000918006	4.21541
Abp1	amiloride binding protein 1 (amine oxidase, copper-containing)	0.000352004	0.0191736	9.11687e-05	0.710179	0.00831249	0.0600315	-1.43225	6.53137e-05	-3.45982	0.0297071	-1.54238	0.0257074	1.56619
Acad8	acyl-Coenzyme A dehydrogenase family, member 8	0.00847615	0.120215	0.00137784	0.944802	0.306549	0.490988	-1.06188	0.00317662	-1.41318	0.0309952	-1.24278	0.434458	1.07084
Acadsb	acyl-Coenzyme A dehydrogenase, short/branched chain	0.00743242	0.111886	0.00372953	0.0526403	0.0897282	0.814418	1.01863	0.173817	1.12027	0.00290695	1.37878	0.0178178	1.25368
Ace2	angiotensin I converting enzyme (peptidyl-dipeptidase A) 2	0.0069533	0.10786	0.0256999	0.0104212	0.0273711	0.00277195	1.6654	0.00496691	1.58367	0.977741	1.00345	0.665499	1.05524
Acot7	acyl-CoA thioesterase 7	0.00600132	0.0988192	0.00327748	0.533138	0.0147591	0.122149	1.23265	0.000915395	1.85646	0.483579	1.09296	0.0292751	-1.37798
Acpp	acid phosphatase, prostate	0.0010284	0.0345103	0.000536317	0.0113325	0.0468995	0.531678	-1.24202	0.00051669	6.38102	0.0528848	2.12278	0.00410273	-3.73348
Acsf2	acyl-CoA synthetase family member 2	0.000341767	0.0187976	5.53762e-05	0.119314	0.204322	0.804439	1.03259	0.000198337	-2.24368	0.00201434	-1.75634	0.0580402	1.3191
Acsl1	acyl-CoA synthetase long-chain family member 1	0.000867615	0.0309342	0.0181744	0.000535579	0.0137577	0.125911	-1.2622	0.00256589	1.80034	0.900072	-1.01782	0.000273271	-2.31288
Acss2	acyl-CoA synthetase short-chain family member 2	0.000916938	0.0321684	0.000358058	0.0119831	0.104681	0.0071813	1.40576	0.0203688	-1.3157	0.000592921	-1.68285	0.349772	1.09906
Actg2	actin, gamma 2, smooth muscle, enteric	0.00340343	0.0702509	0.000710264	0.0948197	0.42615	0.0894178	2.00383	0.0132023	-3.12737	0.002428	-4.79084	0.476712	1.30806
Actn3	actinin alpha 3	0.00015837	0.0118076	1.97932e-05	0.397036	0.733946	0.711123	1.15224	0.00030313	9.36381	0.00017735	11.2531	0.403714	1.38472
Acy1	aminoacylase 1	0.00253048	0.0584806	0.000615849	0.409845	0.0478516	0.330685	-1.16602	0.000575598	-2.26001	0.0593355	-1.38508	0.0532722	1.39935
Ada	adenosine deaminase	0.000106368	0.0095755	1.45008e-05	0.225895	0.250015	0.108756	-1.80471	7.22129e-05	-11.4637	0.000453199	-6.45845	0.960761	-1.01674
Adam33	a disintegrin and metallopeptidase domain 33	0.00171219	0.0467556	0.00056586	0.0197665	0.244533	0.277444	1.29745	0.0168336	1.95896	0.00138081	2.91346	0.0186613	1.92963
Adam9	a disintegrin and metallopeptidase domain 9 (meltrin gamma)	4.00892e-05	0.00604704	0.000179309	9.02196e-05	0.00154907	0.111552	1.08383	4.57197e-05	-1.43027	0.227304	-1.06064	2.99104e-05	1.46155
Adamts1	a disintegrin-like and metallopeptidase (reprolysin type) with thrombospondin type 1 mo	0.00819946	0.117885	0.00199373	0.121067	0.323855	0.641993	1.09174	0.0405097	1.55817	0.00437159	2.04142	0.0843739	1.43034
Adamts15	a disintegrin-like and metallopeptidase (reprolysin type) with thrombospondin type 1 mo	0.000278921	0.0165692	5.43396e-05	0.173423	0.0370154	0.497785	1.19639	8.7714e-05	6.24371	0.00586934	2.55828	0.0223702	-2.03997
Adamts16	a disintegrin-like and metallopeptidase (reprolysin type) with thrombospondin type 1 mo	6.92751e-06	0.00258213	8.10129e-07	0.739898	0.415927	0.725623	1.11185	7.1042e-06	19.8227	1.81174e-05	13.9153	0.42021	-1.28122
Adamts3	a disintegrin-like and metallopeptidase (reprolysin type) with thrombospondin type 1 mo	4.7616e-05	0.00650767	1.20904e-05	0.00339966	0.0808513	0.00255583	1.90993	3.80199e-05	3.39501	0.000702111	2.2232	0.173907	1.2507
Adamts4	a disintegrin-like and metallopeptidase (reprolysin type) with thrombospondin type 1 mo	0.000360449	0.0194225	5.92122e-05	0.0624518	0.540225	0.0827714	1.82252	0.00109421	-4.50289	0.000372552	-5.92204	0.3127	1.38577
Adamts8	a disintegrin-like and metallopeptidase (reprolysin type) with thrombospondin type 1 mo	0.000557383	0.0245254	0.000166673	0.100227	0.0164559	0.00866626	2.00103	0.00013556	3.93378	0.0347383	1.66573	0.433536	-1.18019
Adamts9	a disintegrin-like and metallopeptidase (reprolysin type) with thrombospondin type 1 mo	0.00102625	0.0344637	0.00223356	0.00109609	0.125328	0.0502758	1.22975	0.00249838	-1.47593	0.0920429	-1.18752	0.00149622	1.52841
Adat1	adenosine deaminase, tRNA-specific 1	0.00773294	0.114109	0.00772595	0.00797936	0.747746	0.0264001	-1.05856	0.0536344	1.04851	0.0257707	1.0589	0.0549559	-1.04817
Adcy4	adenylate cyclase 4	0.000873092	0.0310993	0.000272089	0.083304	0.0246469	0.0100683	1.36042	0.0431038	-1.24677	0.00023145	-1.78459	0.595072	-1.05215
Adcy7	adenylate cyclase 7	0.0047486	0.0858384	0.535641	0.443887	0.000718319	0.00252793	1.67951	0.00294198	1.65714	0.010888	-1.48494	0.0128739	-1.46516
Adcy8	adenylate cyclase 8	0.0085661	0.120996	0.00124294	0.640768	0.766246	0.59058	1.22431	0.00640326	3.75005	0.0121519	3.20484	0.903339	1.04631
Adcyap1r1	adenylate cyclase activating polypeptide 1 receptor 1	0.00668013	0.105244	0.672197	0.0402609	0.00208392	0.00120997	1.10819	0.0214761	1.06171	0.00842922	-1.07565	0.190076	-1.03054
Add3	adducin 3 (gamma)	0.000258033	0.0159857	3.3249e-05	0.658626	0.348585	0.714092	1.02346	0.00017325	1.49466	0.000852772	1.37146	0.333849	-1.06484
Adh1	alcohol dehydrogenase 1 (class I)	0.000374303	0.019825	0.007253	0.00117868	0.000896577	0.88051	-1.0188	0.303304	-1.14112	0.000272729	2.09284	0.000102085	2.34412
Adh7	alcohol dehydrogenase 7 (class IV), mu or sigma polypeptide	0.000818533	0.0299892	0.0001795	0.868375	0.0253325	0.106484	-2.82367	0.000175278	-42.4608	0.0275774	-4.63839	0.0732939	3.24195
Adhfe1	alcohol dehydrogenase, iron containing, 1	0.00405488	0.0783891	0.000713199	0.592892	0.173226	0.52564	-1.10091	0.00132595	-2.00961	0.0269584	-1.47932	0.184839	1.23395
Adig	adipogenin	0.00040863	0.0208009	5.83386e-05	0.823093	0.149372	0.232687	-1.81418	0.000176483	-20.6233	0.00259813	-7.28542	0.363043	1.56036
Adk	adenosine kinase	0.00884236	0.123453	0.00156635	0.279223	0.523086	0.736405	-1.02602	0.0217291	-1.23306	0.00533601	-1.32194	0.232127	-1.09998
Adm	adrenomedullin	0.0006598	0.0269253	8.48274e-05	0.560674	0.685031	0.898455	-1.03496	0.00126181	-3.55014	0.000607816	-4.14631	0.488116	-1.20877
Adora1	adenosine A1 receptor	1.23922e-05	0.00317988	1.96191e-06	0.00930417	0.328047	0.133363	-1.27403	1.4311e-05	3.86263	5.01195e-05	3.11986	0.013731	-1.57735
Adssl1	adenylosuccinate synthetase like 1	0.00502945	0.0889542	0.00124633	0.24269	0.0997034	0.682528	1.13507	0.00143226	4.13908	0.0663595	1.88586	0.0582411	-1.93361
Aen	apoptosis enhancing nuclease	0.00338562	0.0700756	0.00115895	0.0288242	0.279851	0.0270658	-1.59073	0.00261223	-2.09465	0.0287242	-1.58027	0.31966	-1.20009
Aff1	AF4/FMR2 family, member 1	0.00956022	0.128962	0.00166275	0.272655	0.666035	0.619693	1.03367	0.0179993	1.20955	0.00699355	1.25973	0.283458	1.07655
Ager	advanced glycosylation end product-specific receptor	4.9318e-06	0.00240498	5.6949e-07	0.791217	0.577945	0.562819	1.19694	5.91253e-06	22.7722	1.08604e-05	17.8374	0.834028	-1.0666
Agpat5	1-acylglycerol-3-phosphate O-acyltransferase 5 (lysophosphatidic acid acyltransferase,	0.00261328	0.0595862	0.000350916	0.850497	0.61505	0.625443	-1.07413	0.00184761	-1.90134	0.00508171	-1.71314	0.822168	1.03326
Agr2	anterior gradient 2 (Xenopus laevis)	0.00739096	0.111693	0.00110017	0.760404	0.490896	0.781153	-1.0918	0.00383491	-3.41804	0.0170664	-2.5018	0.484119	1.25136
Agr3	anterior gradient 3	0.0092113	0.126235	0.00584996	0.0148739	0.881919	0.0714458	-1.68652	0.0355973	-1.88721	0.0254227	-1.99307	0.0509546	-1.78112
Agrn	agrin	0.00108141	0.0356192	0.000279607	0.024717	0.307386	0.271907	-1.25284	0.000922419	2.65247	0.00734937	1.97581	0.0261801	-1.6819
Agtpbp1	ATP/GTP binding protein 1	0.00964494	0.129332	0.00174055	0.380472	0.351115	0.966134	1.00601	0.00419215	1.71815	0.0337946	1.4187	0.211999	-1.20384
Agxt2l2	alanine-glyoxylate aminotransferase 2-like 2	0.00757435	0.11282	0.00214885	0.0651631	0.419223	0.0675949	-1.30983	0.0345964	1.38371	0.00565336	1.61384	0.390226	-1.12305
Ahctf1	AT hook containing transcription factor 1	0.00581692	0.0969361	0.00636697	0.00921136	0.165461	0.00818556	1.31921	0.00631075	1.33806	0.169131	1.12743	0.219361	1.11154
Ahsp	alpha hemoglobin stabilizing protein	2.7849e-05	0.00481233	8.02075e-05	0.000292308	0.000268854	0.958376	-1.01613	1.19046e-05	-17.1138	0.428573	-1.28121	2.44076e-05	13.1455
AI256396	EST AI256396	0.000406984	0.0207406	8.20151e-05	0.214374	0.0369444	0.439156	1.13203	0.000118877	2.88092	0.00921398	1.68127	0.0261921	-1.51369
AI314831	expressed sequence AI314831	0.00812866	0.117428	0.00112824	0.919085	0.961966	0.915947	-1.02495	0.00854631	2.18881	0.00771749	2.22354	0.969581	-1.00894
AI428936	expressed sequence AI428936	0.000170334	0.0122915	2.70421e-05	0.0520642	0.453691	0.322059	-1.24141	0.000169285	3.86678	0.000582689	3.07786	0.0619047	-1.55961
AI504432	expressed sequence AI504432	0.000849652	0.030534	0.000428833	0.0275511	0.0149266	0.00350971	1.66542	0.000245737	2.18234	0.0965633	1.26495	0.784669	-1.03592
AI839979	expressed sequence AI839979	0.0021782	0.0540965	0.00113784	0.0335221	0.0335934	0.999253	-1.00024	0.000726064	3.64723	0.131307	1.50705	0.00675512	-2.42067
AI987944 /// AW146154	expressed sequence AI987944 /// expressed sequence AW146154	0.00333967	0.0694753	0.000474027	0.488684	0.667076	0.431198	1.05389	0.00254496	1.31465	0.0061401	1.26312	0.848399	1.01258
Aifm1	apoptosis-inducing factor, mitochondrion-associated 1	3.2102e-06	0.00199625	4.52364e-07	0.473095	0.00956193	0.0191046	-1.16536	1.32225e-06	-1.95129	4.38515e-05	-1.51908	0.099682	1.10225
Aifm2	apoptosis-inducing factor, mitochondrion-associated 2	0.00131599	0.0403114	0.000260747	0.253423	0.0854139	0.619099	1.07554	0.00042024	2.25332	0.0172407	1.52444	0.0539404	-1.3743
Aifm3	apoptosis-inducing factor, mitochondrion-associated 3	0.00218345	0.0541671	0.000644219	0.020624	0.885751	0.0648939	-1.32252	0.00591251	1.62507	0.00438794	1.67024	0.0898506	-1.28675
Aipl1	aryl hydrocarbon receptor-interacting protein-like 1	0.00427404	0.080607	0.00785954	0.019604	0.0152399	0.909913	-1.0534	0.00161864	-7.97902	0.761503	-1.15016	0.00287073	6.58566
Akap12	A kinase (PRKA) anchor protein (gravin) 12	0.000153311	0.011621	2.43798e-05	0.166255	0.0893665	0.0403458	1.28584	6.94932e-05	2.1627	0.00142011	1.63255	0.779493	-1.03025
Akap13	A kinase (PRKA) anchor protein 13	0.00194439	0.0508666	0.00136149	0.67996	0.00419556	0.0372143	1.22065	0.000262386	1.63979	0.569064	1.04859	0.014654	-1.28113
Akr1a1	aldo-keto reductase family 1, member A1 (aldehyde reductase)	5.78797e-05	0.0072512	1.3451e-05	0.0596092	0.00708368	0.00348801	-1.1659	1.59523e-05	-1.41162	0.00340051	-1.1667	0.352255	1.03776
Akr1b3 /// Gm6644	aldo-keto reductase family 1, member B3 (aldose reductase) /// Akr1b3 pseudogene	0.00585175	0.0971365	0.00706033	0.0271774	0.028187	0.987126	1.00223	0.00219415	-1.80685	0.534293	-1.09057	0.00524973	1.66049
Akr1c14	aldo-keto reductase family 1, member C14	8.70978e-05	0.00876829	1.21629e-05	0.676526	0.0831152	0.126436	-2.22779	3.86332e-05	-45.6496	0.000696077	-12.2614	0.305962	1.67118
Akr1c19	aldo-keto reductase family 1, member C19	2.58883e-07	0.000555994	6.82238e-08	6.72797e-05	0.000741493	0.150958	-1.2752	1.46847e-07	13.4579	1.23761e-05	4.28566	1.76127e-05	-4.00441
Alas2	aminolevulinic acid synthase 2, erythroid	0.00142301	0.0422338	0.000967162	0.0183751	0.0203389	0.963762	1.01414	0.000496111	-5.38841	0.16131	-1.58756	0.00330938	3.44212
Aldh1a2	aldehyde dehydrogenase family 1, subfamily A2	0.00692883	0.107609	0.00448202	0.0205824	0.171134	0.359617	1.15567	0.127247	1.28832	0.00503385	1.76808	0.0147109	1.58604
Aldh1a3	aldehyde dehydrogenase family 1, subfamily A3	1.8901e-08	0.000194227	2.65785e-09	0.0127298	0.000293471	0.0749527	1.35595	8.81725e-09	37.1194	2.73581e-07	10.3084	0.000176073	-2.65562
Aldh1a7	aldehyde dehydrogenase family 1, subfamily A7	3.83262e-05	0.00587942	8.85884e-06	0.109681	0.00366986	0.14971	-1.38009	0.00314394	2.32099	9.17358e-06	7.39422	0.00326224	2.3084
Aldh1l1	aldehyde dehydrogenase 1 family, member L1	0.008495	0.120331	0.167086	0.0107415	0.0109582	0.992675	1.00298	0.00930957	-2.90881	0.245043	1.48225	0.00160722	4.32442
Aldh3b1	aldehyde dehydrogenase 3 family, member B1	0.000662158	0.0269531	9.70687e-05	0.905161	0.154637	0.335584	-1.12637	0.000268819	-2.04707	0.00426856	-1.58122	0.265057	1.14936
Aldoa /// Aldoart1	aldolase A, fructose-bisphosphate /// aldolase 1 A retrogene 1	0.00183434	0.0490982	0.000811234	0.172777	0.0128805	0.266551	-1.09805	0.000346717	-1.59205	0.190024	-1.11868	0.0106766	1.29606
Alg1	asparagine-linked glycosylation 1 (beta-1,4-mannosyltransferase)	0.00880606	0.123309	0.00182722	0.746667	0.132243	0.370536	-1.07005	0.00223767	-1.37048	0.0749877	-1.1572	0.192918	1.10678
Alg11	asparagine-linked glycosylation 11 (alpha-1,2-mannosyltransferase)	0.00954002	0.12886	0.00134746	0.978523	0.806463	0.877278	1.01463	0.00722506	1.38513	0.0122696	1.34067	0.847445	-1.01827
Alg3	asparagine-linked glycosylation 3 (alpha-1,3-mannosyltransferase)	0.00696534	0.107953	0.00118805	0.873329	0.227494	0.442527	-1.19842	0.00231205	-2.67512	0.0345355	-1.76796	0.328458	1.26259
Alpl	alkaline phosphatase, liver/bone/kidney	3.33535e-06	0.00199625	2.65843e-06	3.29892e-05	0.00195794	0.0276329	1.93091	3.07767e-06	-16.4822	0.000983294	-3.44843	1.74387e-05	9.22899
Als2cl	ALS2 C-terminal like	0.00952347	0.128767	0.00229077	0.134163	0.338118	0.659112	-1.09125	0.00501266	2.07574	0.0438596	1.57717	0.0941375	-1.43621
Alx3	aristaless-like homeobox 3	0.000536387	0.0242158	0.00295175	0.00138574	0.00369557	0.617331	1.0647	0.000387206	-2.02285	0.910951	-1.01402	0.000247273	2.12396
Amot	angiomotin	1.33881e-06	0.00125749	1.90378e-07	0.0343863	0.015003	0.713051	1.03431	7.36211e-07	3.39135	1.31084e-05	2.30483	0.00405186	-1.4226
Amotl2	angiomotin-like 2	0.00670936	0.105509	0.0025687	0.025596	0.898738	0.102736	1.28056	0.0182246	1.48739	0.013744	1.52495	0.0771291	1.3129
Ampd3	adenosine monophosphate deaminase 3	0.00171548	0.0467773	0.000247294	0.335753	0.581458	0.758657	1.0964	0.00131898	-4.03733	0.00390031	-3.19132	0.291079	1.38706
Amz1	archaelysin family metallopeptidase 1	0.00739392	0.111693	0.0124969	0.109611	0.00898513	0.282889	1.05125	0.879374	1.00683	0.00155985	-1.22588	0.00607482	-1.17408
Anapc16	anaphase promoting complex subunit 16	0.00495154	0.0881292	0.00073502	0.460242	0.617824	0.860468	-1.00911	0.00339376	1.22775	0.00970777	1.18357	0.386706	-1.04677
Angel2	angel homolog 2 (Drosophila)	0.0088248	0.12341	0.00831197	0.0981526	0.0212334	0.0101701	1.40357	0.00205111	1.57517	0.671145	1.04568	0.505509	-1.07323
Angpt4	angiopoietin 4	3.04088e-05	0.00511788	7.1533e-06	0.00181065	0.506535	0.0252811	1.98969	0.000146089	5.42195	5.60484e-05	6.93775	0.00580733	2.54595
Angptl1	angiopoietin-like 1	7.18523e-05	0.00814224	3.98432e-05	0.0520542	0.000646377	0.0584724	1.37183	1.19826e-05	3.9292	0.0923581	1.31513	0.000623043	-2.17788
Angptl4	angiopoietin-like 4	0.00225049	0.0548948	0.377158	0.000550605	0.0451801	0.0556589	1.45211	0.0475909	-1.4766	0.339648	1.18446	0.000516042	2.5397
Ankrd12	ankyrin repeat domain 12	0.00439655	0.0820392	0.00252062	0.0813175	0.0268207	0.627987	1.04208	0.00108838	1.50224	0.284725	1.09835	0.0104904	-1.31248
Ankrd33b	ankyrin repeat domain 33B	0.00125476	0.03906	0.000954623	0.0149252	0.0168784	0.955758	-1.00836	0.000445153	2.29636	0.181189	1.23731	0.0025791	-1.87143
Ankrd46	ankyrin repeat domain 46	0.000307586	0.0176046	5.29302e-05	0.669962	0.0404423	0.195096	-1.24228	8.94344e-05	-3.0342	0.00538362	-1.78617	0.0757341	1.36742
Anln	anillin, actin binding protein	0.000760903	0.0288146	0.00629937	0.00109306	0.00652582	0.376778	1.12451	0.000848505	-1.9134	0.986627	-1.00217	0.00029174	2.14697
Ano4	anoctamin 4	0.00186558	0.0494647	0.000269214	0.285649	0.907849	0.489379	-1.53197	0.00270357	-12.3931	0.00215484	-13.6892	0.397673	-1.69218
Ano8	anoctamin 8	0.00843022	0.119865	0.0383504	0.182689	0.00401836	0.00486812	1.06511	0.316295	1.01766	0.00182459	-1.07773	0.11157	-1.02972
Ano9	anoctamin 9	0.00747423	0.112178	0.00414137	0.0222714	0.262078	0.285127	-1.50699	0.00642329	3.7045	0.0868141	2.01101	0.0214213	-2.77603
Antxr1	anthrax toxin receptor 1	0.000148009	0.0113758	0.00202917	0.000139283	0.00412647	0.0811756	1.12931	0.000330287	-1.43998	0.722054	-1.02272	6.26189e-05	1.59005
Anxa3	annexin A3	0.00869161	0.12221	0.00167999	0.977788	0.157168	0.310192	-1.14897	0.00234805	-1.7532	0.0615519	-1.32114	0.29359	1.15497
Anxa6	annexin A6	0.00538409	0.0927969	0.000803737	0.49059	0.57669	0.923249	-1.01813	0.0112073	-1.8083	0.00342971	-2.09815	0.383351	-1.18132
Anxa9	annexin A9	4.2617e-05	0.00626081	5.17574e-06	0.782074	0.346489	0.627194	1.17941	3.46439e-05	14.87	0.00013151	9.36627	0.38963	-1.34611
Aox1	aldehyde oxidase 1	0.00203315	0.0521599	0.000819989	0.38288	0.0121522	0.0189088	1.60313	0.000338585	2.60868	0.199538	1.25235	0.142301	-1.29935
Ap1g2	adaptor protein complex AP-1, gamma 2 subunit	0.00514868	0.0900041	0.000802427	0.716011	0.320539	0.642542	-1.07412	0.0021679	-1.93145	0.0186408	-1.54688	0.33966	1.16246
Ap1s2	adaptor-related protein complex 1, sigma 2 subunit	1.39614e-05	0.00334933	1.80156e-06	0.123444	0.267761	0.717304	-1.05445	1.22093e-05	3.84168	5.05456e-05	3.02784	0.0734079	-1.33787
Ap1s3	adaptor-related protein complex AP-1, sigma 3	0.00580118	0.0968316	0.0625656	0.0283493	0.00423418	0.391851	1.25621	0.00253832	2.97207	0.241705	-1.37523	0.00157886	-3.25367
Ap2a2	adaptor protein complex AP-2, alpha 2 subunit	0.00456842	0.0840981	0.000840641	0.182199	0.438655	0.660065	-1.0322	0.0028353	1.34219	0.0149355	1.23901	0.146229	-1.11816
Ap3b2	adaptor-related protein complex 3, beta 2 subunit	0.000123457	0.0103882	2.11804e-05	0.0458108	0.149592	0.601881	-1.14618	7.79426e-05	6.37973	0.000904943	3.62112	0.0232915	-2.01935
Ap3m1	adaptor-related protein complex 3, mu 1 subunit	0.000216626	0.0143046	5.32366e-05	0.928161	0.00667795	0.0300331	-1.17337	4.10052e-05	-1.63235	0.0188376	-1.19512	0.0368542	1.16404
Apaf1	apoptotic peptidase activating factor 1	0.00407154	0.0785095	0.000752282	0.140546	0.600456	0.462837	1.08026	0.010182	1.3976	0.00337045	1.50978	0.161612	1.16697
Apc	adenomatosis polyposis coli	0.00250723	0.0582279	0.00107534	0.0174334	0.180335	0.0136086	-1.26153	0.0377769	1.20124	0.00184632	1.40001	0.314278	-1.08242
Aph1a	anterior pharynx defective 1a homolog (C. elegans)	0.00322545	0.0682322	0.000800898	0.197024	0.0831198	0.696324	-1.05585	0.000939087	-1.98149	0.0510541	-1.36056	0.043536	1.37934
Aplnr	apelin receptor	0.000102051	0.00939307	1.96506e-05	0.0129609	0.342155	0.0180368	1.61409	0.000510649	-2.47062	0.000109605	-3.11163	0.163117	1.28158
Aplp2	amyloid beta (A4) precursor-like protein 2	0.00805012	0.116817	0.00148598	0.202701	0.622101	0.553318	-1.02798	0.00599133	1.17976	0.0175724	1.14222	0.215945	-1.06177
Apoc1	apolipoprotein C-I	0.00127013	0.0393125	0.000162274	0.954744	0.754028	0.855625	1.08003	0.00115614	7.52214	0.00209221	6.23363	0.793462	-1.11729
Apod	apolipoprotein D	6.19566e-05	0.0074714	1.66626e-05	0.1098	0.0030641	0.130171	2.27365	1.32897e-05	98.0229	0.00810024	5.49421	0.0028761	-7.84691
Apoe	apolipoprotein E	2.46553e-05	0.0044815	1.68794e-05	0.0136852	0.000219227	0.0529008	1.25442	4.32528e-06	2.9815	0.0868671	1.21509	0.000149795	-1.95606
Apol7a	apolipoprotein L 7a	0.00127589	0.0393824	0.000173551	0.374984	0.894575	0.468473	-1.39749	0.00145051	-8.06605	0.00186523	-7.40821	0.585891	-1.28352
Apol9a /// Apol9b	apolipoprotein L 9a /// apolipoprotein L 9b	0.0061725	0.100635	0.00120559	0.169501	0.447925	0.141338	-1.8416	0.00382216	-4.50657	0.0200429	-2.95434	0.628225	-1.20729
App	amyloid beta (A4) precursor protein	0.00265028	0.0601562	0.000361428	0.566976	0.74918	0.855432	1.01615	0.0043052	1.39832	0.00226698	1.45516	0.530109	1.05745
Aqp5	aquaporin 5	7.3317e-07	0.0009332	1.55647e-07	0.00121131	0.000970604	0.903555	-1.02552	2.98863e-07	-22.7093	3.2439e-05	-5.36286	0.000108412	4.12918
Aqp8	aquaporin 8	2.20222e-07	0.000522749	1.41561e-07	1.35259e-05	2.5218e-05	0.604164	1.10893	8.66615e-08	-32.4836	0.000337604	-3.134	1.35436e-06	11.4939
Araf	v-raf murine sarcoma 3611 viral oncogene homolog	0.00612554	0.10017	0.0352651	0.00452641	0.0505291	0.00233137	1.35752	0.874536	-1.01143	0.00915963	-1.2687	0.289665	1.08224
Arcn1	archain 1	0.00341168	0.0703294	0.480518	0.000991811	0.0336985	0.116461	1.06716	0.047961	-1.08997	0.234306	1.04865	0.000662494	1.21976
Arg1	arginase, liver	5.51358e-06	0.00244562	0.064268	8.57039e-06	1.08502e-05	0.831292	1.05002	3.1805e-05	-6.38147	0.000706735	3.25681	6.93007e-07	21.8228
Arg2	arginase type II	0.00283116	0.0627018	0.000461523	0.222876	0.508719	0.192394	-1.33035	0.00197573	-2.47032	0.00771091	-2.03035	0.667867	-1.09341
Arhgap15	Rho GTPase activating protein 15	0.00599076	0.0986911	0.00133056	0.206707	0.189956	0.0824937	1.507	0.00223488	2.49165	0.043744	1.63936	0.968135	-1.00855
Arhgap20	Rho GTPase activating protein 20	3.64722e-05	0.00567219	2.20046e-05	0.000196771	0.320773	0.0007158	2.49324	0.000116638	3.31129	0.00059566	2.56005	0.00510693	1.92759
Arhgap24	Rho GTPase activating protein 24	0.00119301	0.037732	0.423218	0.000166698	0.468764	0.00325339	1.28776	0.289422	-1.07176	0.954408	-1.00361	0.000806964	1.37521
Arhgap4	Rho GTPase activating protein 4	4.21106e-06	0.00218302	6.54572e-07	0.0722212	0.00870513	0.358029	1.09752	1.72863e-06	3.24728	7.15837e-05	2.0388	0.00452733	-1.45121
Arhgap42	Rho GTPase activating protein 42	0.000476546	0.0226583	6.32858e-05	0.696353	0.323508	0.65927	-1.05246	0.000284695	-1.97976	0.00169407	-1.67666	0.333126	1.12192
Arhgap44	Rho GTPase activating protein 44	0.00584836	0.097116	0.00206446	0.0902986	0.0948725	0.982469	-1.00322	0.0019897	1.89289	0.105201	1.29528	0.0270373	-1.46607
Arhgap5	Rho GTPase activating protein 5	0.00818993	0.117785	0.00127836	0.395628	0.74612	0.701271	1.04566	0.0128105	1.43066	0.00636776	1.50887	0.408785	1.10282
Arhgap9	Rho GTPase activating protein 9	2.16759e-05	0.00419573	2.52133e-06	0.977486	0.859209	0.884385	-1.03992	3.72943e-05	8.43092	2.97461e-05	9.02006	0.915929	1.02881
Arhgef12	Rho guanine nucleotide exchange factor (GEF) 12	1.11974e-06	0.00117445	4.01922e-07	0.00140238	8.0788e-05	0.107212	1.06532	2.65327e-07	1.73138	0.000677959	1.20554	2.66378e-05	-1.34813
Arhgef16	Rho guanine nucleotide exchange factor (GEF) 16	0.00602453	0.0990927	0.00140849	0.0781619	0.638718	0.310466	-1.22779	0.00588881	2.02318	0.0163602	1.77517	0.114208	-1.39933
Arhgef17	Rho guanine nucleotide exchange factor (GEF) 17	0.00511569	0.0896402	0.00244236	0.780453	0.0148441	0.0438394	1.38893	0.000761791	2.06139	0.39936	1.13015	0.0827234	-1.31324
Arid3b	AT rich interactive domain 3B (BRIGHT-like)	0.00743921	0.111913	0.172583	0.98086	0.00136804	0.0097634	1.03235	0.00214477	1.0429	0.0481627	-1.02224	0.00927049	-1.03269
Arid5b	AT rich interactive domain 5B (MRF1-like)	0.00284603	0.0627365	0.00129125	0.0728737	0.0309154	0.707401	1.045	0.000755518	1.81529	0.154513	1.19471	0.0107242	-1.45401
Arl4c	ADP-ribosylation factor-like 4C	0.00360188	0.0731279	0.000850461	0.0544055	0.673475	0.0937458	-1.39089	0.010105	1.7878	0.00413768	1.9903	0.235366	-1.24937
Arl6ip5	ADP-ribosylation factor-like 6 interacting protein 5	1.8819e-05	0.00391132	2.69699e-06	0.0640412	0.114865	0.795825	1.02727	1.25883e-05	-2.5951	0.000114647	-2.01794	0.024325	1.32108
Armc9	armadillo repeat containing 9	0.00914908	0.125688	0.00375419	0.0341758	0.429299	0.259197	-1.20652	0.0532574	-1.41939	0.00878692	-1.70271	0.0437366	-1.44735
Arnt2	aryl hydrocarbon receptor nuclear translocator 2	0.000112068	0.00979531	3.94684e-05	0.00372777	0.035281	0.316198	-1.22878	6.76319e-05	4.26358	0.00424721	2.13995	0.00165229	-2.44818
Arpc3	actin related protein 2/3 complex, subunit 3	0.00928108	0.126551	0.00442994	0.119181	0.0562348	0.739984	-1.02191	0.0024522	-1.31546	0.266974	-1.07815	0.0228054	1.19395
Arpc5l	actin related protein 2/3 complex, subunit 5-like	0.0029475	0.0643518	0.000440536	0.318513	0.669537	0.317806	-1.09738	0.00240384	-1.46305	0.00573567	-1.38526	0.672317	-1.03903
Arpp19	cAMP-regulated phosphoprotein 19	0.00341347	0.0703294	0.00125325	0.0190656	0.562195	0.139077	-1.13799	0.00477372	1.35547	0.0168096	1.26728	0.0370745	-1.21719
Arsi	arylsulfatase i	4.87806e-06	0.00240498	6.05529e-07	0.161582	0.214076	0.895027	1.01801	4.26696e-06	-4.20329	1.77841e-05	-3.27328	0.0751019	1.30724
Arsj	arylsulfatase J	0.00108779	0.0356805	0.000158358	0.24978	0.568136	0.660111	1.19122	0.000892087	-7.15181	0.00264477	-5.17979	0.230334	1.64473
Arsk	arylsulfatase K	0.00114803	0.0367853	0.00017727	0.719044	0.156255	0.42374	1.14472	0.000432645	2.51125	0.00773631	1.76111	0.207886	-1.24567
Artn	artemin	0.00482165	0.0867416	0.00260845	0.412516	0.0137408	0.0220226	3.16356	0.000760318	8.49615	0.436224	1.39524	0.145789	-1.92485
Asah1	N-acylsphingosine amidohydrolase 1	0.00458579	0.0842459	0.000874931	0.304398	0.206012	0.118379	-1.12206	0.0284507	1.19203	0.00172272	1.35501	0.848564	1.01307
Asb4	ankyrin repeat and SOCS box-containing 4	7.25168e-05	0.00815144	0.000216557	0.000571602	0.000663048	0.931767	1.03041	3.33146e-05	-16.7083	0.504125	-1.26761	5.77413e-05	13.5818
Asb7	ankyrin repeat and SOCS box-containing 7	0.00119215	0.0377314	0.000182536	0.20789	0.474046	0.673264	-1.02356	0.00087694	1.31515	0.00350879	1.24285	0.172018	-1.0831
Asl	argininosuccinate lyase	0.00407028	0.0785095	0.0327701	0.00117532	0.916744	0.00751127	1.4431	0.0941877	1.21673	0.11897	1.1977	0.00939845	1.42053
Aspa	aspartoacylase	7.83797e-05	0.00845695	1.74426e-05	0.00859675	0.104049	0.283995	-1.30297	5.6741e-05	5.91528	0.000907256	3.25411	0.00569252	-2.36852
Aspn	asporin	0.000171818	0.0123676	9.84138e-05	0.00156086	0.0432167	0.143907	1.63424	0.00014614	-7.7249	0.0100885	-2.76097	0.00103562	4.57243
Asrgl1	asparaginase like 1	4.17712e-05	0.00621757	1.40657e-05	0.216031	0.000854283	0.0268608	-1.24706	6.99848e-06	-2.31066	0.0183843	-1.27239	0.00174441	1.45622
Ass1	argininosuccinate synthetase 1	5.72085e-05	0.00720641	4.46342e-05	0.000202637	0.265482	0.00604367	-1.58449	0.00136754	-1.81531	0.00019085	-2.24092	0.000651414	-1.95597
Atl3	atlastin GTPase 3	0.0063082	0.101791	0.00652424	0.054324	0.0205842	0.670316	-1.04527	0.00172469	-1.58778	0.601364	-1.05601	0.00670583	1.43844
Atp10b	ATPase, class V, type 10B	0.000384827	0.0200509	5.60915e-05	0.122348	0.874623	0.300744	-1.35081	0.000523513	4.55468	0.000687814	4.27819	0.21808	-1.43811
Atp11b	ATPase, class VI, type 11B	0.00869268	0.12221	0.00151058	0.652669	0.262763	0.271021	-1.11198	0.0379537	1.24966	0.00305318	1.45617	0.616274	1.04791
Atp1a2	ATPase, Na+/K+ transporting, alpha 2 polypeptide	0.000436314	0.0216482	0.000432886	0.396722	0.000855122	0.0165275	1.98357	5.66598e-05	5.74805	0.695457	1.09638	0.00266024	-2.64309
Atp1a3	ATPase, Na+/K+ transporting, alpha 3 polypeptide	0.00735302	0.111547	0.192348	0.149439	0.00186299	0.00245101	1.04337	0.0577273	1.02185	0.00288691	-1.04214	0.0696955	-1.02065
Atp2a3	ATPase, Ca++ transporting, ubiquitous	0.00708509	0.108948	0.00104671	0.465559	0.973886	0.587129	1.06892	0.00790405	-1.51307	0.00737149	-1.52161	0.618537	1.06292
Atp2b1	ATPase, Ca++ transporting, plasma membrane 1	0.00727541	0.110757	0.0025693	0.422003	0.0388984	0.284929	1.15228	0.00136546	1.80939	0.227987	1.17525	0.0472128	-1.33611
Atp2c1	ATPase, Ca++-sequestering	0.0030493	0.0656138	0.00860067	0.0142789	0.00836071	0.00161738	1.35136	0.00118909	1.37249	0.989473	-1.00088	0.806027	-1.01653
Atp5g1	ATP synthase, H+ transporting, mitochondrial F0 complex, subunit c1 (subunit 9)	0.00492349	0.0878176	0.00143636	0.358582	0.0489825	0.369361	-1.12398	0.00105013	-1.84899	0.123324	-1.23569	0.0482649	1.33127
Atp5j2	ATP synthase, H+ transporting, mitochondrial F0 complex, subunit F2	0.00503633	0.0889712	0.00858444	0.568104	0.0036831	0.0403749	-1.15841	0.000720009	-1.37656	0.686745	1.0255	0.0111068	1.21862
Atp5k	ATP synthase, H+ transporting, mitochondrial F1F0 complex, subunit e	6.16224e-05	0.00745622	1.96131e-05	0.878364	0.00112396	0.00687802	-1.23831	9.7664e-06	-1.78783	0.0226201	-1.18145	0.00954359	1.22203
Atp6ap2	ATPase, H+ transporting, lysosomal accessory protein 2	0.00567406	0.0957697	0.0170073	0.00506546	0.0811352	0.232162	-1.07652	0.00768929	1.22328	0.496492	1.04146	0.00337085	-1.26446
Atp6v0d1	ATPase, H+ transporting, lysosomal V0 subunit D1	0.0095452	0.128892	0.00139011	0.602624	0.98594	0.720734	1.03919	0.00945719	-1.42219	0.00982428	-1.4184	0.702412	1.04197
Atp6v0e2	ATPase, H+ transporting, lysosomal V0 subunit E2	0.000100387	0.00933153	1.3233e-05	0.218562	0.412505	0.747805	-1.03229	0.000305955	-1.78197	8.61588e-05	-2.00263	0.158466	-1.16012
Atp6v1b1	ATPase, H+ transporting, lysosomal V1 subunit B1	1.06135e-07	0.000368215	2.9333e-08	1.55838e-05	0.000868168	0.0208374	-1.56722	7.86719e-08	17.8041	3.87551e-06	5.68507	7.53268e-06	-4.90812
Atp6v1c2	ATPase, H+ transporting, lysosomal V1 subunit C2	0.00174526	0.0473838	0.000624903	0.0136714	0.3991	0.0213251	-5.77015	0.00208905	-15.5362	0.012456	-7.16935	0.14936	-2.6627
Atp6v1e1	ATPase, H+ transporting, lysosomal V1 subunit E1	0.00295689	0.0644867	0.000720733	0.54462	0.046916	0.0682146	-1.21528	0.000635863	-1.65033	0.0695373	-1.21389	0.260061	1.11871
Atp7a	ATPase, Cu++ transporting, alpha polypeptide	0.000188781	0.0130988	0.000665462	0.000337378	0.00815339	0.119067	1.11374	0.220069	1.08558	0.000240114	1.47265	0.000154881	1.51086
Atp8a1	ATPase, aminophospholipid transporter (APLT), class I, type 8A, member 1	0.00044072	0.0217234	5.71519e-05	0.379774	0.794992	0.421453	-1.13139	0.000765851	2.15143	0.000487899	2.27387	0.65271	-1.07046
Atrnl1	attractin like 1	4.30177e-05	0.00627	5.41713e-06	0.355064	0.304625	0.179852	1.08133	3.3962e-05	1.55382	0.000147734	1.43073	0.937034	-1.00435
Atxn1	ataxin 1	0.00224113	0.0547547	0.000970178	0.0658492	0.0295908	0.726084	1.01509	0.125002	-1.07328	0.000608252	-1.25231	0.00972205	-1.14945
Atxn7l3b	ataxin 7-like 3B	0.00265529	0.0602396	0.000346922	0.935159	0.935874	0.908926	1.01265	0.00277288	1.57337	0.00325548	1.55383	0.999493	1.00007
AU021092	expressed sequence AU021092	3.97027e-05	0.00602777	7.94571e-06	0.0103332	0.0664415	0.417245	-1.1298	2.50865e-05	3.42844	0.000491488	2.23354	0.00481779	-1.73421
AU022252	expressed sequence AU022252	0.000368552	0.0196158	6.08774e-05	0.801171	0.0543478	0.196577	-1.19609	0.000113391	-2.43241	0.00517956	-1.62251	0.113484	1.25339
AU040320	expressed sequence AU040320	0.00775215	0.114113	0.00108918	0.762514	0.852757	0.730576	-1.03717	0.0064766	-1.45311	0.00963028	-1.41335	0.933923	-1.00879
AU040972	expressed sequence AU040972	0.00444308	0.0825996	0.000890006	0.122227	0.475147	0.117911	-1.43367	0.00316007	-2.35302	0.0146312	-1.89231	0.508423	-1.15296
Auts2	autism susceptibility candidate 2	0.00181819	0.0487817	0.000301369	0.644453	0.141586	0.439143	1.18254	0.000615477	3.06636	0.0139218	1.90699	0.174005	-1.35975
Avpr1a	arginine vasopressin receptor 1A	4.20103e-09	9.47354e-05	4.77105e-10	0.246344	0.0936195	0.0563262	1.35666	4.91128e-09	35.7819	1.15883e-08	24.7639	0.657246	-1.06506
AW047730	expressed sequence AW047730	0.00892996	0.124038	0.249255	0.0899441	0.00264316	0.00229078	1.03652	0.0631263	1.01774	0.00445806	-1.03243	0.13316	-1.01372
AW551984	expressed sequence AW551984	0.00184028	0.0491406	0.000899314	0.00662546	0.988609	0.0336075	1.01974	0.00662906	-1.02814	0.00683217	-1.02797	0.0325361	1.0199
Axin2	axin2	0.000338791	0.0187024	0.000138893	0.0281589	0.00903847	0.610725	1.07984	9.03203e-05	2.85091	0.0444036	1.41263	0.00257308	-1.86894
B230120H23Rik	RIKEN cDNA B230120H23 gene	0.00885909	0.123586	0.00207621	0.460564	0.113997	0.500062	1.09515	0.0927892	-1.27833	0.0022356	-1.76543	0.109141	-1.26106
B230216N24Rik	RIKEN cDNA B230216N24 gene	0.00477961	0.0862295	0.000687259	0.486521	0.782706	0.493476	1.19693	0.00404182	2.71289	0.00718705	2.45211	0.761467	1.08188
B3galt5	UDP-Gal:betaGlcNAc beta 1,3-galactosyltransferase, polypeptide 5	0.000526146	0.0239452	9.50031e-05	0.0419411	0.88864	0.107491	-2.10896	0.000849277	-8.41544	0.0010941	-7.73614	0.146502	-1.93872
B3gnt2 /// Commd1	UDP-GlcNAc:betaGal beta-1,3-N-acetylglucosaminyltransferase 2 /// COMM domain containin	0.00593063	0.0980848	0.00121008	0.178043	0.319736	0.776281	1.03503	0.00296653	-1.63694	0.0267777	-1.37314	0.110528	1.23388
B3gnt5	UDP-GlcNAc:betaGal beta-1,3-N-acetylglucosaminyltransferase 5	9.77829e-05	0.00929297	2.09291e-05	0.694694	0.00638669	0.0503649	2.34516	2.09913e-05	26.502	0.00630737	3.89365	0.0206093	-2.90235
B3gnt7	UDP-GlcNAc:betaGal beta-1,3-N-acetylglucosaminyltransferase 7	0.000238033	0.0150147	0.000163226	0.00618899	0.00544672	0.951335	-1.0131	7.92051e-05	-4.57733	0.0775068	-1.5196	0.000753423	2.97324
B3gnt8	UDP-GlcNAc:betaGal beta-1,3-N-acetylglucosaminyltransferase 8	0.000760016	0.0288146	0.00017797	0.0674477	0.077865	0.949487	1.0306	0.00030156	-16.3715	0.0125373	-4.38114	0.0191634	3.85116
B4galnt2	beta-1,4-N-acetyl-galactosaminyl transferase 2	0.000193277	0.0132477	2.98176e-05	0.0960491	0.260069	0.646539	-1.17511	0.000135014	10.0763	0.000922868	5.63824	0.0598747	-2.10009
B4galt5	UDP-Gal:betaGlcNAc beta 1,4-galactosyltransferase, polypeptide 5	0.000632604	0.0264924	0.00358763	0.00229246	0.00264146	0.942437	1.01193	0.00035658	-2.56313	0.87828	1.02549	0.000275382	2.65982
B4galt6	UDP-Gal:betaGlcNAc beta 1,4-galactosyltransferase, polypeptide 6	0.00016186	0.0119583	2.65673e-05	0.373329	0.0440213	0.336891	1.14333	5.50068e-05	2.76144	0.00237997	1.77361	0.0463174	-1.36178
B630005N14Rik	RIKEN cDNA B630005N14 gene	4.14987e-05	0.00619746	6.79202e-06	0.629728	0.0146172	0.0342821	1.15435	1.26423e-05	1.70567	0.000939804	1.33218	0.103175	-1.10917
Bace1	beta-site APP cleaving enzyme 1	0.00812604	0.117428	0.0023194	0.77784	0.0535844	0.108622	1.24681	0.00153549	1.77638	0.170853	1.20179	0.201146	-1.18551
Bace2	beta-site APP-cleaving enzyme 2	4.64103e-05	0.00641569	9.98179e-06	0.080497	0.00717239	0.295935	-1.27455	1.29127e-05	-7.77203	0.00232852	-2.59	0.00425484	2.35438
Bach1	BTB and CNC homology 1	0.00845544	0.120072	0.00239165	0.0547786	0.896244	0.130593	1.13609	0.0129433	1.27263	0.0172705	1.25441	0.173517	1.11982
Bach2	BTB and CNC homology 2	1.95426e-05	0.00397122	2.36671e-06	0.570462	0.300866	0.725464	1.05483	1.63042e-05	3.83344	6.34203e-05	3.04728	0.264325	-1.1926
Bag1	BCL2-associated athanogene 1	0.00266761	0.0603976	0.000486773	0.274275	0.192962	0.865257	-1.01413	0.00106132	-1.49157	0.0175128	-1.26981	0.103827	1.15828
Bank1	B cell scaffold protein with ankyrin repeats 1	0.00661436	0.104562	0.00270972	0.0375383	0.219991	0.0270158	1.67151	0.00415946	2.12475	0.070979	1.48556	0.436172	1.16867
Bbip1	BBSome interacting protein 1	0.00105694	0.0350887	0.000226975	0.133082	0.0827064	0.831582	1.01957	0.000372795	1.67887	0.0153612	1.31098	0.0324048	-1.25604
BC005512 /// F630007L15Rik /// Gm6958	cDNA sequence BC005512 /// RIKEN cDNA F630007L15 gene /// predicted gene 6958	0.0098059	0.130267	0.139532	0.00729806	0.0255318	0.572697	1.09019	0.0147549	-1.57558	0.46008	1.12069	0.00211086	1.925
BC021891	cDNA sequence BC021891	0.00508643	0.089458	0.000889899	0.175474	0.839718	0.39274	-1.20447	0.00539444	2.17783	0.00827459	2.04925	0.264905	-1.28005
BC024479	cDNA sequence BC024479	0.00180544	0.0484973	0.000250177	0.666745	0.431483	0.393503	1.07005	0.00106153	1.45482	0.00507577	1.33234	0.794233	-1.02045
BC028528	cDNA sequence BC028528	0.000222461	0.0145106	0.000172133	0.00252218	0.0102964	0.000632035	1.68166	0.0506847	-1.24655	0.000110998	-1.95996	0.503218	1.06955
BC030336	cDNA sequence BC030336	0.000736397	0.0285141	0.000127986	0.0615175	0.910624	0.183832	1.08224	0.00139433	1.2964	0.00113251	1.308	0.144203	1.09192
BC031353	cDNA sequence BC031353	0.000454189	0.0221453	6.31227e-05	0.201132	0.75009	0.473704	1.08115	0.000506528	-1.78928	0.000885132	-1.70476	0.257897	1.13475
BC048546	cDNA sequence BC048546	1.89508e-06	0.001554	2.5348e-07	0.21099	0.0181169	0.0156948	-1.43061	9.82159e-07	-4.74681	1.70751e-05	-2.90566	0.290305	1.14192
BC048679	cDNA sequence BC048679	1.0404e-06	0.00114447	2.08962e-07	0.00178926	0.00192554	0.96945	-1.01465	4.55751e-07	222.153	3.4275e-05	21.0171	0.000199312	-10.725
Bcas1	breast carcinoma amplified sequence 1	3.18911e-05	0.00528795	8.43234e-05	5.67244e-05	0.00888053	0.0164371	-1.25891	0.0258971	-1.23085	6.37951e-05	-1.78165	4.8519e-05	-1.82227
Bcas3	breast carcinoma amplified sequence 3	0.000391565	0.0201961	5.50293e-05	0.951035	0.161729	0.289269	-1.17608	0.000175223	-2.55631	0.00232583	-1.87197	0.326433	1.16112
Bcat1	branched chain aminotransferase 1, cytosolic	2.99964e-07	0.000588204	4.99452e-08	0.0236463	0.000487799	0.0785423	-1.41622	1.0307e-07	-21.474	9.92133e-06	-5.42156	0.00033883	2.79679
Bche	butyrylcholinesterase	0.00415249	0.0795402	0.00101574	0.0806648	0.286927	0.560893	-1.13415	0.00240431	2.47252	0.0250917	1.76907	0.0571747	-1.58513
Bcl11b	B cell leukemia/lymphoma 11B	8.56924e-06	0.00274158	1.15222e-06	0.0481472	0.246476	0.467079	-1.14785	7.95599e-06	6.18251	3.29297e-05	4.49225	0.0351521	-1.57974
Bcl2	B cell leukemia/lymphoma 2	0.000902526	0.0318255	0.000581845	0.0293948	0.00883509	0.00260339	1.38074	0.000229669	1.60517	0.185414	1.11473	0.590706	-1.04289
Bcl2a1a /// Bcl2a1b /// Bcl2a1d	B cell leukemia/lymphoma 2 related protein A1a /// B cell leukemia/lymphoma 2 related p	0.00191406	0.0502188	0.000440691	0.365689	0.0499266	0.368392	1.1712	0.000464694	2.56449	0.0419781	1.49314	0.0497434	-1.46646
Bcl2l15	BCLl2-like 15	0.0015392	0.0444143	0.00142296	0.032502	0.00786878	0.526773	-1.21909	0.000380648	-5.7716	0.404668	-1.30132	0.00256836	3.63811
Bcl3	B cell leukemia/lymphoma 3	0.00382551	0.0758393	0.000586797	0.42654	0.439259	0.276504	1.25626	0.0021361	2.38583	0.0108571	1.9054	0.987005	1.00329
Bdh1	3-hydroxybutyrate dehydrogenase, type 1	1.21198e-06	0.00122182	3.09979e-07	0.00340874	0.0002618	0.178531	-1.16168	3.32749e-07	-4.72813	0.000182231	-1.94186	8.53917e-05	2.09597
Beta-s /// Hbb-b1 /// Hbb-b2	hemoglobin subunit beta-1-like /// hemoglobin, beta adult major chain /// hemoglobin, b	0.000777916	0.0292373	0.000110731	0.62059	0.236425	0.603221	-1.12881	0.00037551	-3.7206	0.00364967	-2.48062	0.240078	1.32872
Bex1	brain expressed gene 1	6.03574e-05	0.00739723	7.15214e-06	0.894118	0.712274	0.722852	-1.03593	0.000116692	1.95269	6.89407e-05	2.05679	0.866873	1.01677
Birc2	baculoviral IAP repeat-containing 2	0.000758795	0.0288146	0.000116968	0.135823	0.602163	0.452881	-1.06775	0.000722448	1.55412	0.00190074	1.45812	0.158233	-1.13804
Birc3	baculoviral IAP repeat-containing 3	0.00616963	0.100635	0.000962839	0.517419	0.435878	0.921932	-1.02209	0.0169067	1.9146	0.00313816	2.45984	0.320632	1.25701
Blmh	bleomycin hydrolase	0.00312855	0.0666199	0.000419539	0.756202	0.763048	0.666179	-1.03277	0.00261499	-1.36301	0.00481546	-1.32038	0.994879	-1.00048
Bmf	BCL2 modifying factor	0.00272025	0.0610528	0.000523861	0.258345	0.15922	0.818517	1.03963	0.000999868	2.28497	0.0216019	1.59448	0.0859244	-1.37842
Bmp4	bone morphogenetic protein 4	0.00207027	0.0526628	0.0020215	0.00765237	0.0485038	0.0032291	1.80707	0.00131938	1.99004	0.163945	1.24451	0.416511	1.13008
Bmp5	bone morphogenetic protein 5	0.000333155	0.0185502	0.00118792	0.000487527	0.0151595	0.000269813	2.32034	0.000484703	2.16132	0.232759	1.19278	0.107742	1.28054
Bmper	BMP-binding endothelial regulator	0.000219291	0.0143963	4.00004e-05	0.0343103	0.265263	0.367861	1.23276	0.0012257	2.91499	0.000174204	4.22626	0.0293321	1.7873
Bnc1	basonuclin 1	0.000794569	0.0295759	0.000175204	0.0684317	0.10853	0.838058	1.02398	0.00983058	1.45924	0.000353226	1.94374	0.0244697	1.36397
Bnc2	basonuclin 2	0.00200776	0.0519219	0.00159457	0.00629634	0.114286	0.216156	1.12811	0.00185453	-1.50555	0.0743122	-1.20222	0.00488234	1.41274
Boc	biregional cell adhesion molecule-related/down-regulated by oncogenes (Cdon) binding pr	0.000459536	0.0222955	6.93172e-05	0.124696	0.5411	0.134677	1.48822	0.000426918	3.95447	0.00126942	3.18725	0.468328	1.19949
Bpifc	BPI fold containing family C	0.00108825	0.0356805	0.000457824	0.10223	0.0119037	0.353357	-1.39914	0.000228843	-8.61074	0.120797	-1.80714	0.00703593	3.40554
Brd8	bromodomain containing 8	0.000515422	0.0236481	0.000301857	0.012776	0.0112899	0.954912	1.00516	0.000169116	1.78992	0.0841469	1.18989	0.00182175	-1.49655
Brwd1	bromodomain and WD repeat domain containing 1	0.00582248	0.0969361	0.00578077	0.00781872	0.335215	0.115443	1.14534	0.00988606	-1.29494	0.0920909	-1.15839	0.0123184	1.28035
Bscl2	Bernardinelli-Seip congenital lipodystrophy 2 homolog (human)	0.0008095	0.0298071	0.000764001	0.0259244	0.0043657	0.420623	-1.04881	0.000188569	-1.44015	0.373825	-1.05429	0.00152777	1.30242
Bst2	bone marrow stromal cell antigen 2	3.13051e-05	0.00522922	4.16076e-06	0.298079	0.122237	0.675049	-1.15582	1.85742e-05	-19.9843	0.000177861	-8.85903	0.0794177	1.95171
Btbd11	BTB (POZ) domain containing 11	0.00479985	0.0865219	0.0162041	0.00415621	0.0728873	0.2161	1.15223	0.00693051	-1.46279	0.512123	-1.07505	0.00275298	1.5678
Btbd3	BTB (POZ) domain containing 3	0.000213813	0.0141603	4.0662e-05	0.0465918	0.110662	0.703562	1.04505	0.000114767	-2.18138	0.00215357	-1.64313	0.0189778	1.38739
Btbd7	BTB (POZ) domain containing 7	0.00773841	0.114113	0.00114341	0.665743	0.58047	0.930353	1.00429	0.00456866	1.2032	0.0150777	1.15755	0.489485	-1.03499
Btc	betacellulin, epidermal growth factor family member	0.00668084	0.105244	0.00145157	0.104047	0.627189	0.374949	-1.34747	0.00592708	3.25016	0.0170904	2.59094	0.136789	-1.6903
Btf3l4	basic transcription factor 3-like 4	0.00893943	0.124078	0.00200934	0.113345	0.603802	0.139851	-1.09737	0.00737927	-1.22377	0.0232657	-1.17191	0.407029	-1.05086
Btg3 /// Gm7334	B cell translocation gene 3 /// B-cell translocation gene 3 pseudogene	0.00311747	0.0664814	0.000965024	0.207626	0.0407306	0.472396	-1.0553	0.000720949	-1.46068	0.0996954	-1.1421	0.0273746	1.21192
Btrc	beta-transducin repeat containing protein	0.00768273	0.113718	0.00200132	0.151333	0.178835	0.938399	-1.01257	0.00289948	1.9381	0.0647512	1.39832	0.0624365	-1.40344
Bysl	bystin-like	0.00283134	0.0627018	0.000694644	0.886592	0.0395967	0.102983	-1.31098	0.000565814	-2.25002	0.0757643	-1.3499	0.141286	1.27143
C1qtnf2	C1q and tumor necrosis factor related protein 2	0.000382354	0.0199821	0.000197564	0.783219	0.00177516	0.0159308	1.41362	0.224406	-1.16144	5.18947e-05	-2.42955	0.00872224	-1.47978
C1ra	complement component 1, r subcomponent A	9.59435e-06	0.00291666	1.95293e-06	0.219652	0.00158683	0.00280217	1.58065	2.28897e-06	3.60344	0.00074425	1.76674	0.0455368	-1.29036
C1s	complement component 1, s subcomponent	0.000527848	0.0239743	0.000363089	0.727055	0.00148651	0.0149429	1.55274	6.84373e-05	2.91733	0.432576	1.12497	0.00699305	-1.67011
C2	complement component 2 (within H-2S)	5.74326e-06	0.00244562	7.09845e-07	0.444319	0.116183	0.107154	1.22679	4.01883e-06	3.47073	2.68537e-05	2.6215	0.517714	-1.0792
C2 /// Cfb	complement component 2 (within H-2S) /// complement factor B	0.00439433	0.0820318	0.000744177	0.204751	0.650921	0.227031	1.3985	0.00359618	2.83645	0.00932184	2.39215	0.53766	1.17944
C2cd4b	C2 calcium-dependent domain containing 4B	0.00195202	0.0509775	0.000272014	0.373261	0.936698	0.559489	-1.17062	0.00225237	3.13086	0.00263192	3.03838	0.489239	-1.20625
C3 /// LOC100048759	complement component 3 /// complement C3-like	4.56741e-05	0.00639736	7.00774e-06	0.0743148	0.0947177	0.914428	1.01461	0.000355777	2.16782	2.59745e-05	3.07794	0.0235363	1.44058
C330007P06Rik	RIKEN cDNA C330007P06 gene	0.00655374	0.103895	0.00120612	0.232438	0.421587	0.761105	1.01403	0.0211476	1.13506	0.00364345	1.19692	0.168858	1.06929
C4b /// LOC675521	complement component 4B (Chido blood group) /// complement C4-B-like	0.000137964	0.0109905	1.92457e-05	0.803904	0.103134	0.176575	1.38528	6.1192e-05	5.35544	0.0010134	3.02263	0.295538	-1.27901
Cacna1a	calcium channel, voltage-dependent, P/Q type, alpha 1A subunit	0.00538619	0.0927969	0.0132465	0.0169048	0.0169772	0.00280001	1.5012	0.00240107	1.51762	0.910672	1.01113	0.998466	1.00019
Cacna1g	calcium channel, voltage-dependent, T type, alpha 1G subunit	0.000258773	0.0160095	3.74952e-05	0.598678	0.116381	0.141275	1.69783	0.000110149	9.75176	0.00191709	4.34951	0.416215	-1.32053
Cacna2d3	calcium channel, voltage-dependent, alpha2/delta subunit 3	0.000895994	0.0316943	0.000128464	0.212035	0.860298	0.30846	-1.37235	0.00107171	-4.26751	0.00148532	-3.95993	0.43032	-1.27343
Cacnb4	calcium channel, voltage-dependent, beta 4 subunit	0.00108853	0.0356805	0.000394306	0.222784	0.0114938	0.207332	1.31936	0.000203722	3.66152	0.107635	1.4419	0.0118565	-1.9247
Cadm1	cell adhesion molecule 1	0.00767246	0.113641	0.00942158	0.0102313	0.170664	0.23068	-1.23091	0.00849926	1.74186	0.218103	1.23868	0.00900598	-1.73092
Cadm4	cell adhesion molecule 4	0.00754926	0.112704	0.00112118	0.912339	0.46965	0.660294	1.09718	0.00375296	2.27141	0.018053	1.82625	0.554384	-1.1336
Calca	calcitonin/calcitonin-related polypeptide, alpha	2.11554e-05	0.00413523	2.57366e-06	0.61611	0.270509	0.652127	1.11459	1.67961e-05	8.27626	7.28512e-05	5.61542	0.262346	-1.32232
Calcb	calcitonin-related polypeptide, beta	0.00860125	0.121302	0.00205902	0.465269	0.104732	0.473916	1.20056	0.00210941	2.95953	0.0978914	1.57729	0.103721	-1.5629
Calm1 /// Calm2 /// Calm3	calmodulin 1 /// calmodulin 2 /// calmodulin 3	0.00340822	0.0703175	0.000642455	0.10338	0.990403	0.232821	-1.18897	0.00514153	-1.66742	0.00501486	-1.67135	0.227089	-1.19177
Calml3	calmodulin-like 3	0.00388862	0.0763521	0.000943805	0.193243	0.105246	0.78149	-1.13559	0.00121042	-8.731	0.0499694	-2.77936	0.0508055	2.7663
Camk1d	calcium/calmodulin-dependent protein kinase ID	0.00653045	0.103744	0.0398896	0.434375	0.00218383	0.0339754	1.39999	0.00124214	1.89924	0.198293	-1.20299	0.0058917	-1.63199
Camk2n2	calcium/calmodulin-dependent protein kinase II inhibitor 2	9.96938e-05	0.00930537	2.96864e-05	0.00745439	0.0247824	0.588099	1.0603	4.70947e-05	-2.27398	0.00385639	-1.51723	0.00210151	1.58914
Camta1	calmodulin binding transcription activator 1	0.0020782	0.0527455	0.000366427	0.201292	0.263866	0.896048	1.05533	0.00103516	-7.40297	0.0106318	-3.75592	0.103959	2.08007
Capn2	calpain 2	0.00584179	0.0970784	0.00123493	0.0957736	0.854113	0.264292	1.13052	0.0106728	1.40272	0.00718654	1.44175	0.180013	1.16198
Capn3	calpain 3	0.00170402	0.0466714	0.0165644	0.0085566	0.00228922	0.525675	1.11468	0.357941	1.17304	0.00077758	-2.35942	0.000535976	-2.48295
Capn6	calpain 6	7.43168e-06	0.00265697	8.74632e-07	0.668371	0.367158	0.351051	1.18709	7.24141e-06	5.86552	2.07397e-05	4.64127	0.727119	-1.0646
Caprin1	cell cycle associated protein 1	0.00251151	0.0582374	0.000608425	0.143332	0.0965029	0.858648	-1.01799	0.000837327	-1.65307	0.0356567	-1.27704	0.0381935	1.27159
Car11	carbonic anhydrase 11	0.00127087	0.0393125	0.0122141	0.0261625	0.000885103	0.12569	1.35864	0.00035673	2.88597	0.211918	-1.27533	0.000535057	-2.709
Car12	carbonic anyhydrase 12	0.00190234	0.0500567	0.00674075	0.0755989	0.00160242	0.100042	-2.0366	0.000376343	-9.42807	0.48075	1.32696	0.00145425	6.14294
Car13	carbonic anhydrase 13	0.000359173	0.0193976	0.000144354	0.550728	0.00286073	0.0339902	-1.70143	5.38289e-05	-5.03925	0.112535	-1.44916	0.00889818	2.04378
Car7	carbonic anhydrase 7	0.000109225	0.00962143	0.00102572	0.000274314	0.000912885	0.485542	-1.12723	0.948627	1.01095	9.5475e-05	-3.2348	4.50779e-05	-3.68628
Car9	carbonic anhydrase 9	0.000135981	0.0109097	5.61128e-05	0.0270988	0.00333548	0.343939	-1.27212	3.12976e-05	-7.42282	0.0342862	-1.83985	0.00131566	3.17144
Carkd	carbohydrate kinase domain containing	0.00151757	0.0439589	0.000240067	0.941781	0.147945	0.269769	-1.09839	0.000530309	-1.55364	0.0108233	-1.29869	0.311996	1.08916
Cask	calcium/calmodulin-dependent serine protein kinase (MAGUK family)	0.00816892	0.117715	0.00127772	0.771366	0.384781	0.673302	1.04825	0.00354882	1.55132	0.0240426	1.3486	0.41343	-1.09736
Casp12	caspase 12	0.000420166	0.0212372	5.66615e-05	0.985595	0.238327	0.387318	1.13035	0.00021916	2.344	0.00186447	1.84105	0.400505	-1.12637
Casp4	caspase 4, apoptosis-related cysteine peptidase	0.00226869	0.0551864	0.000354925	0.612349	0.222318	0.588935	1.16744	0.000907678	4.08807	0.0117326	2.44337	0.22705	-1.43316
Cav1	caveolin 1, caveolae protein	6.16654e-05	0.00745622	1.85831e-05	0.00130878	0.971078	0.00882362	1.47662	0.000224166	-2.04985	0.000211828	-2.06217	0.00954063	1.46779
Cblb	Casitas B-lineage lymphoma b	0.000518322	0.0237537	7.91194e-05	0.13344	0.4647	0.123028	1.18249	0.000430137	1.74872	0.00161935	1.57351	0.541242	1.06401
Cbln1	cerebellin 1 precursor protein	0.00899201	0.124554	0.00308952	0.984783	0.037803	0.114472	1.01675	0.265668	-1.01129	0.001519	-1.04519	0.119425	-1.01649
Cbs	cystathionine beta-synthase	8.19925e-05	0.00850205	1.0865e-05	0.384463	0.19149	0.135613	-1.65839	5.00551e-05	-10.9438	0.000390807	-5.91625	0.729379	1.11541
Cbx4	chromobox 4	0.000200494	0.0135977	2.94053e-05	0.825771	0.0829047	0.156982	-1.09276	7.80082e-05	-1.52033	0.00181689	-1.29665	0.250103	1.07297
Cbx5	chromobox 5	0.00174047	0.0472874	0.000237069	0.505271	0.647679	0.878745	-1.01773	0.00139335	1.7044	0.00340399	1.58139	0.431218	-1.0969
Ccdc109b	coiled-coil domain containing 109B	0.000658657	0.0269253	0.00011831	0.0536931	0.617249	0.253381	-1.35581	0.000743845	3.69342	0.00188066	3.07937	0.0848814	-1.62617
Ccdc111	coiled-coil domain containing 111	0.00692831	0.107609	0.00116439	0.240365	0.899574	0.444254	1.13598	0.00954684	1.71013	0.00728418	1.76078	0.351671	1.16962
Ccdc120	coiled-coil domain containing 120	0.00766358	0.113598	0.00119375	0.558921	0.468373	0.917366	1.01569	0.00393278	1.7896	0.019098	1.53033	0.360717	-1.15136
Ccdc141	coiled-coil domain containing 141	0.0055963	0.0950816	0.00197736	0.0277787	0.663285	0.15325	1.47859	0.00798222	-2.38583	0.0208598	-2.03626	0.057445	1.73242
Ccdc160	coiled-coil domain containing 160	0.00775572	0.114113	0.351584	0.00122921	0.762545	0.0121041	-1.47422	0.645218	-1.05921	0.384243	-1.11706	0.00631361	-1.55473
Ccdc23	coiled-coil domain containing 23	0.000420967	0.0212372	0.000129556	0.780938	0.00574342	0.0216553	-1.19526	6.97612e-05	-1.59966	0.058076	-1.14863	0.0406969	1.16516
Ccdc3	coiled-coil domain containing 3	1.81619e-07	0.000486752	3.60481e-08	0.00121644	0.000225651	0.337165	-1.15908	6.51426e-08	-15.2438	9.22733e-06	-4.17837	4.65367e-05	3.14755
Ccdc6	coiled-coil domain containing 6	0.00464898	0.0846896	0.000828157	0.170751	0.638874	0.1965	-1.22094	0.0104139	1.6024	0.00385324	1.76687	0.492408	-1.10729
Ccdc61	coiled-coil domain containing 61	0.002024	0.0519935	0.0077853	0.00690395	0.00703033	0.993168	-1.00085	0.00100786	1.62099	0.961748	-1.00476	0.000937547	-1.63008
Ccdc67	coiled-coil domain containing 67	0.00216021	0.0537679	0.0171582	0.00366032	0.00819006	0.700472	-1.0787	0.00178493	2.39022	0.735866	-1.06861	0.000697991	-2.75522
Ccdc80	coiled-coil domain containing 80	0.00463063	0.084553	0.00135386	0.28847	0.0524099	0.0422962	1.11607	0.112001	-1.08464	0.00104749	-1.25571	0.443904	-1.03733
Ccdc82	coiled-coil domain containing 82	0.0041739	0.0796306	0.0013957	0.137422	0.0559953	0.691077	1.03887	0.00111071	1.58203	0.109771	1.18109	0.0251967	-1.28935
Ccl28	chemokine (C-C motif) ligand 28	0.00227055	0.0551864	0.000353678	0.645856	0.221893	0.565704	-1.22807	0.0117104	3.04772	0.000904151	5.79398	0.238361	1.54802
Ccl8 /// LOC100503254	chemokine (C-C motif) ligand 8 /// c-C motif chemokine 8-like	0.00842513	0.11983	0.0213889	0.00801937	0.0891052	0.00490302	6.0506	0.534326	-1.35513	0.00956969	-4.87576	0.299009	1.68165
Ccna1	cyclin A1	0.00518847	0.0905593	0.0119288	0.00985041	0.0328221	0.591901	-1.1331	0.00338843	2.50923	0.652598	1.11031	0.00299129	-2.56074
Ccnd3	cyclin D3	0.0046429	0.0846743	0.00442943	0.00923733	0.1509	0.233928	-1.27312	0.00458559	2.07565	0.138055	1.36208	0.00769215	-1.94009
Ccny	cyclin Y	0.00368785	0.0740786	0.000700301	0.314783	0.177235	0.10878	1.13838	0.00132641	1.41335	0.0260673	1.21613	0.780742	-1.02089
Ccrl2	chemokine (C-C motif) receptor-like 2	0.0053263	0.0921039	0.00109066	0.132282	0.43691	0.115804	-1.81841	0.0187958	2.70686	0.00346558	4.00734	0.561016	-1.22829
Cd151	CD151 antigen	0.000372697	0.0197786	8.92894e-05	0.350496	0.0135642	0.165156	-1.0774	8.03271e-05	-1.43112	0.0202667	-1.15135	0.0190086	1.1537
Cd163	CD163 antigen	0.000246353	0.0154316	7.34707e-05	0.00487806	0.348469	0.00900112	2.38518	0.000336751	4.5401	0.00186123	3.17609	0.0782879	1.66858
Cd163l1	CD163 molecule-like 1	0.00332413	0.069312	0.00117159	0.238347	0.0288609	0.35625	1.52527	0.00068146	10.0678	0.149312	1.98958	0.0238859	-3.31762
Cd164	CD164 antigen	0.00167167	0.0464271	0.0010141	0.00550394	0.303399	0.0962159	1.05152	0.0239583	1.0769	0.00249688	1.12249	0.00882339	1.09604
Cd1d1	CD1d1 antigen	0.00188611	0.0498624	0.000286531	0.725298	0.221683	0.515866	1.1175	0.000767288	2.36133	0.00960165	1.73829	0.266502	-1.21559
Cd2ap	CD2-associated protein	0.00104247	0.0347874	0.000167828	0.119014	0.682262	0.377593	-1.05914	0.00108835	1.35789	0.00237129	1.30864	0.163412	-1.099
Cd300lb	CD300 antigen like family member B	0.00189513	0.0499837	0.00199076	0.38657	0.00281497	0.00649621	1.02893	0.000263049	1.04954	0.859545	1.00143	0.0463371	-1.01857
Cd34	CD34 antigen	0.000433968	0.021577	0.319957	0.000125012	0.00870821	0.0407202	1.3174	0.12969	-1.21047	0.0128315	1.43418	8.26728e-05	2.28704
Cd44	CD44 antigen	0.00134979	0.0410222	0.000255506	0.251681	0.108058	0.695745	1.05834	0.000468714	2.21064	0.0143408	1.54581	0.0634974	-1.35125
Cd47	CD47 antigen (Rh-related antigen, integrin-associated signal transducer)	0.00360593	0.0731279	0.000667716	0.656662	0.125258	0.162859	1.13507	0.00104056	1.51125	0.0321994	1.23783	0.4024	-1.07561
Cd74	CD74 antigen (invariant polypeptide of major histocompatibility complex, class II antig	0.00423906	0.0803174	0.000998476	0.700609	0.0599327	0.240924	1.50195	0.00091383	5.16737	0.0784063	1.91132	0.104584	-1.80003
Cd79b	CD79B antigen	0.00171429	0.0467734	0.000230329	0.488184	0.859429	0.710659	-1.10814	0.00177608	3.40826	0.00250383	3.18076	0.538145	-1.1874
Cd82	CD82 antigen	0.00717686	0.109966	0.00436516	0.0482435	0.062787	0.907885	-1.01552	0.00259702	1.74216	0.246424	1.17498	0.0131123	-1.50572
Cd84	CD84 antigen	0.00327549	0.0687874	0.0019287	0.333092	0.00961658	0.0142359	1.49626	0.000514279	2.05954	0.440974	1.1104	0.134912	-1.2396
Cd93	CD93 antigen	0.00799439	0.116279	0.00496977	0.0576994	0.0561496	0.0137277	2.41829	0.289241	-1.37549	0.00264758	-3.33789	0.990455	-1.00347
Cda	cytidine deaminase	0.00462966	0.084553	0.000641629	0.641695	0.80098	0.878668	1.05955	0.00391306	-4.35132	0.0066067	-3.80083	0.613046	1.21301
Cdc14a	CDC14 cell division cycle 14A	0.0041142	0.0790602	0.0231313	0.00168732	0.272835	0.0404686	-1.52504	0.0227084	1.62641	0.283905	1.21961	0.00340582	-2.0337
Cdc14b	CDC14 cell division cycle 14B	0.000239704	0.015078	3.64109e-05	0.141808	0.225319	0.828856	-1.02141	0.000148036	1.89326	0.00123666	1.58737	0.0709581	-1.21824
Cdc27	cell division cycle 27	0.00568548	0.0957866	0.00275735	0.0956594	0.0416414	0.715152	-1.02324	0.00148963	-1.33254	0.229943	-1.08214	0.0158505	1.20344
Cdc42ep3	CDC42 effector protein (Rho GTPase binding) 3	4.26279e-06	0.00218473	3.55183e-06	0.0100808	2.52936e-05	0.0057828	1.29999	6.43125e-07	2.68395	0.103003	1.13816	2.89333e-05	-1.81398
Cdc42se2 /// LOC100045021	CDC42 small effector 2 /// CDC42 small effector protein 2-like	2.09971e-05	0.00413523	3.7189e-06	0.711673	0.00517752	0.0417326	-1.29873	5.5468e-06	-3.13413	0.000823485	-1.75263	0.0180497	1.37692
Cdh11	cadherin 11	5.37536e-05	0.00693501	7.92165e-06	0.525883	0.0414225	0.0604121	1.28869	2.09197e-05	2.79456	0.000630124	1.87629	0.247688	-1.15576
Cdh16	cadherin 16	4.93408e-05	0.00662297	1.00969e-05	0.0127313	0.0542807	0.524784	-1.35822	2.81123e-05	50.1282	0.000715361	11.5566	0.00486577	-5.89145
Cdh22	cadherin 22	3.23649e-05	0.00530796	0.00147906	2.90656e-05	0.000588722	0.0678226	-1.26879	0.612085	1.06132	9.06892e-05	-2.25778	9.44515e-06	-3.0403
Cdk2ap1	CDK2 (cyclin-dependent kinase 2)-associated protein 1	0.00661286	0.104562	0.00137316	0.818198	0.109638	0.301504	-1.07388	0.00162471	-1.35079	0.0673958	-1.14621	0.187717	1.09741
Cdk5r1	cyclin-dependent kinase 5, regulatory subunit 1 (p35)	0.000128776	0.0105984	2.07923e-05	0.135305	0.0814871	0.820649	-1.03261	5.88576e-05	-2.86081	0.00126186	-1.94484	0.0324544	1.42452
Cdk6	cyclin-dependent kinase 6	0.00589455	0.097703	0.000809516	0.771722	0.976081	0.85377	-1.0321	0.00597366	1.85044	0.00636219	1.83706	0.820784	-1.03962
Cdk7	cyclin-dependent kinase 7	0.000941938	0.0327039	0.000159692	0.120442	0.345135	0.0885919	-1.25083	0.00396284	1.58663	0.00063352	1.86906	0.617509	-1.06182
Cdkn3	cyclin-dependent kinase inhibitor 3	0.00189639	0.0499879	0.0532848	0.00164006	0.0078751	0.445526	1.14826	0.00349047	-2.02295	0.401742	1.16482	0.000416037	2.70573
Cdo1	cysteine dioxygenase 1, cytosolic	0.00731917	0.111183	0.00104524	0.669959	0.759005	0.931819	-1.04746	0.00551174	7.22024	0.0106167	5.70351	0.605695	-1.32601
Cdon	cell adhesion molecule-related/down-regulated by oncogenes	6.30861e-07	0.00088914	1.67145e-07	0.000159372	0.00128043	0.235529	-1.08638	3.41575e-07	2.67534	3.1125e-05	1.71862	3.87355e-05	-1.69115
Cds2	CDP-diacylglycerol synthase (phosphatidate cytidylyltransferase) 2	0.00168709	0.0465949	0.000322868	0.543627	0.0759063	0.0954877	-1.16996	0.000462435	-1.6036	0.0231061	-1.26215	0.349965	1.08595
Cdv3	carnitine deficiency-associated gene expressed in ventricle 3	0.00848738	0.120308	0.00166887	0.170897	0.58526	0.526745	1.13441	0.0062	-2.01729	0.0205721	-1.73068	0.180876	1.32228
Cebpd	CCAAT/enhancer binding protein (C/EBP), delta	0.000420546	0.0212372	5.48052e-05	0.781358	0.353829	0.635279	1.11346	0.000266158	3.84412	0.00138247	2.83799	0.394935	-1.2165
Celf1	CUGBP, Elav-like family member 1	0.000849583	0.030534	0.000974826	0.00985483	0.00708514	0.8777	1.00744	0.000283877	1.33042	0.328403	1.04977	0.00116687	-1.25798
Celf2	CUGBP, Elav-like family member 2	0.00121021	0.0380825	0.000422684	0.405479	0.0108878	0.125395	1.44227	0.000207534	3.93991	0.11953	1.45204	0.0183382	-1.88132
Celf4	CUGBP, Elav-like family member 4	0.000267132	0.0162136	3.58432e-05	0.761458	0.21226	0.482511	-1.09075	0.00126345	1.77304	0.000141779	2.22292	0.271648	1.14943
Cenpp	centromere protein P	0.00756852	0.11282	0.133733	0.00214167	0.153365	0.0767765	1.26031	0.0508427	-1.29888	0.950092	-1.00738	0.00275617	1.625
Cep110	centrosomal protein 110	0.00798171	0.116236	0.00583618	0.018859	0.18212	0.327848	-1.11097	0.148213	-1.17539	0.00634087	-1.44813	0.0144809	-1.36876
Cep152	centrosomal protein 152	0.00763323	0.113325	0.00254367	0.0440174	0.451687	0.291648	-1.19094	0.00683587	1.74978	0.0371854	1.47154	0.0547611	-1.41611
Cep192	Centrosomal protein 192	0.00783223	0.114801	0.0018699	0.094114	0.520457	0.410909	1.14994	0.0253167	1.55551	0.00609619	1.8128	0.106573	1.34015
Cep350	centrosomal protein 350	0.00220184	0.0542943	0.000523989	0.0367295	0.923747	0.103009	-1.13088	0.00471554	1.29554	0.00387584	1.30769	0.127449	-1.12037
Cep63	centrosomal protein 63	0.00396107	0.0770484	0.00328896	0.011448	0.105784	0.337823	-1.06963	0.00295262	1.32053	0.141142	1.11384	0.00700866	-1.26811
Ces2c /// Ces2d-ps	carboxylesterase 2C /// carboxylesterase 2D, pseudogene	0.00643634	0.102957	0.00115426	0.17998	0.834937	0.401142	-1.29479	0.00662804	2.88472	0.0103618	2.63984	0.267757	-1.4149
Ces2g	carboxylesterase 2G	0.00638329	0.102526	0.0674705	0.00203705	0.200132	0.0603567	-1.50362	0.0379885	1.58924	0.625614	1.09932	0.00316476	-2.17373
Cfl2	cofilin 2, muscle	0.00410141	0.0788898	0.000990494	0.0880648	0.263874	0.614762	1.05533	0.00222695	-1.57561	0.0262282	-1.32292	0.0569223	1.25691
Cflar	CASP8 and FADD-like apoptosis regulator	0.000542386	0.0243404	0.00021123	0.0650563	0.00969084	0.406388	-1.11437	0.00012372	-2.34774	0.0656626	-1.30131	0.00455208	1.61897
Chac1	ChaC, cation transport regulator 1	0.00929199	0.126648	0.00497962	0.135731	0.0412603	0.600842	-1.17612	0.00219798	-3.74089	0.349149	-1.3447	0.0201802	2.36537
Chchd7	Coiled-coil-helix-coiled-coil-helix domain containing 7	0.00877385	0.123082	0.00293605	0.138127	0.104512	0.899931	1.02146	0.00270591	2.01217	0.130312	1.3175	0.0393605	-1.49518
Chd2	chromodomain helicase DNA binding protein 2	0.00613686	0.100318	0.00160826	0.100222	0.232769	0.698897	-1.02365	0.00294344	1.27834	0.044035	1.1493	0.0565849	-1.13859
Chd6	chromodomain helicase DNA binding protein 6	0.00310624	0.0664271	0.000583811	0.939817	0.0995399	0.242519	1.07622	0.00082674	1.35315	0.0335608	1.1608	0.207269	-1.08315
Chdh	choline dehydrogenase	0.00507805	0.0893932	0.00203483	0.0270686	0.302794	0.291	-1.24263	0.00422386	2.13696	0.043544	1.58426	0.0275812	-1.67615
Chfr	checkpoint with forkhead and ring finger domains	0.00584172	0.0970784	0.000958204	0.481165	0.337898	0.249018	-1.0889	0.0025813	-1.34348	0.0208826	-1.21715	0.847707	1.01368
Chid1	chitinase domain containing 1	0.00935082	0.127182	0.00181599	0.430724	0.228489	0.745988	-1.05902	0.00318058	-2.03554	0.049512	-1.48498	0.169776	1.29436
Chl1	cell adhesion molecule with homology to L1CAM	1.67718e-05	0.00365423	4.30088e-06	0.0206552	0.00219386	0.000856804	2.47456	4.52441e-06	6.73337	0.00173732	2.24366	0.303331	-1.21277
Chn1	chimerin (chimaerin) 1	5.02438e-05	0.0066453	2.37712e-05	0.000966215	0.0179107	0.175783	1.20082	3.49528e-05	-2.76373	0.00367223	-1.64758	0.000463168	2.01431
Chodl	chondrolectin	9.24773e-05	0.00904733	1.13543e-05	0.714517	0.420761	0.748394	1.18985	7.61813e-05	48.1386	0.000259408	25.6824	0.410631	-1.57531
Chrdl1	chordin-like 1	0.000146187	0.0113337	4.26233e-05	0.00315419	0.486571	0.00857895	1.57758	0.000261796	2.26149	0.000863487	1.97403	0.0413561	1.37705
Chrnb1	cholinergic receptor, nicotinic, beta polypeptide 1 (muscle)	6.92321e-05	0.00798577	1.22777e-05	0.0438783	0.0608406	0.885931	-1.02407	3.43453e-05	3.77368	0.000835366	2.30008	0.0120315	-1.68016
Chst11	carbohydrate sulfotransferase 11	2.06053e-05	0.00409057	3.1716e-06	0.71921	0.0138047	0.0860627	-1.1532	6.90653e-06	-2.11435	0.000387642	-1.53004	0.0378915	1.19831
Chst15	carbohydrate (N-acetylgalactosamine 4-sulfate 6-O) sulfotransferase 15	0.000148619	0.0113801	1.98831e-05	0.898685	0.157177	0.341717	1.25962	7.56903e-05	5.42682	0.000822855	3.27822	0.265706	-1.31423
Chsy1	chondroitin sulfate synthase 1	0.00254343	0.0585999	0.00378336	0.00590266	0.0442638	0.373749	1.09976	0.00190907	-1.5807	0.277778	-1.12473	0.0025681	1.5456
Churc1	churchill domain containing 1	0.00581041	0.0968901	0.00164639	0.0431729	0.888035	0.109575	-1.14012	0.0094964	-1.28019	0.0129057	-1.26116	0.14953	-1.12318
Cidea	cell death-inducing DNA fragmentation factor, alpha subunit-like effector A	0.000337545	0.0186793	5.57427e-05	0.583794	0.0564391	0.0831338	-1.81945	0.000107886	-8.41338	0.00459701	-3.2442	0.274887	1.42536
Cisd1	CDGSH iron sulfur domain 1	0.000146708	0.0113337	3.55981e-05	0.00758975	0.202089	0.00822617	-1.24358	0.000137558	-1.52981	0.00129363	-1.35298	0.166394	-1.09983
Cish	cytokine inducible SH2-containing protein	0.00967417	0.129514	0.00149768	0.534696	0.589135	0.952926	-1.01776	0.00573006	2.94436	0.0186702	2.3396	0.416629	-1.28083
Clca1	chloride channel calcium activated 1	7.23555e-05	0.00815144	0.00358772	0.000127218	0.000325289	0.54929	1.05391	0.000100371	-1.81799	0.210424	1.12117	1.70425e-05	2.14816
Clca1 /// Clca2	chloride channel calcium activated 1 /// chloride channel calcium activated 2	0.00691547	0.107587	0.263606	0.0014502	0.209466	0.0437313	2.08848	0.107029	-1.74876	0.911384	1.036	0.00253946	3.78373
Clcf1	cardiotrophin-like cytokine factor 1	0.00347314	0.0713183	0.00109865	0.0609359	0.122432	0.75735	-1.08	0.00147785	3.12387	0.0512435	1.73538	0.0245932	-1.9441
Clcn5	chloride channel 5	0.00235231	0.0562521	0.000308016	0.860575	0.807178	0.766935	1.07133	0.00213355	2.71905	0.00346047	2.50959	0.961243	-1.01133
Cldn11	claudin 11	8.90834e-05	0.00883851	1.21737e-05	0.937118	0.0967705	0.202695	1.46395	4.11373e-05	9.16823	0.000640973	4.41536	0.238953	-1.41838
Cldn22	claudin 22	1.96303e-06	0.00158097	3.37416e-07	0.075588	0.00158759	0.00144468	-1.68382	6.22961e-07	-4.69417	7.04368e-05	-2.27223	0.099276	1.2269
Cldn23	claudin 23	8.57106e-06	0.00274158	1.54703e-06	0.0139549	0.0143242	0.990547	1.00231	3.98517e-06	-8.05955	0.000160363	-3.50924	0.00223152	2.30197
Cldn3	claudin 3	0.00682145	0.106611	0.00490403	0.0881459	0.0262171	0.596646	1.12187	0.00165856	2.63544	0.449127	1.18066	0.0109123	-1.9897
Cldn4	claudin 4	0.00283361	0.0627079	0.000432238	0.503	0.330659	0.819055	1.14161	0.0013668	14.6646	0.0104012	6.45547	0.254277	-1.98986
Cldn9	claudin 9	7.97685e-06	0.00274158	1.13795e-06	0.0322602	0.116503	0.574643	-1.1417	6.0522e-06	10.6947	4.47221e-05	6.08645	0.0152641	-2.00611
Clec7a	C-type lectin domain family 7, member a	0.00308593	0.0661809	0.00115472	0.533299	0.017333	0.136735	1.74174	0.000511593	6.54028	0.208143	1.58304	0.0328915	-2.37204
Clic6	chloride intracellular channel 6	0.00678638	0.106386	0.0178844	0.0093712	0.0449426	0.489275	-1.13635	0.00539847	1.94729	0.684929	1.07705	0.00352189	-2.0545
Clint1	clathrin interactor 1	0.00439258	0.0820318	0.00068797	0.523992	0.34795	0.273358	-1.06032	0.0152043	1.16555	0.00203897	1.25033	0.820945	1.01172
Clip4	CAP-GLY domain containing linker protein family, member 4	0.000144642	0.0113319	0.000110463	0.000748022	0.0486007	0.0701646	-1.23396	0.000168151	1.9445	0.010538	1.39679	0.000665167	-1.71782
Cln8	ceroid-lipofuscinosis, neuronal 8	0.00043136	0.021497	0.438933	0.00161745	0.000263205	0.312648	-1.09461	0.00112001	-1.51487	0.00524596	1.37533	5.89602e-05	1.90336
Clpx	Caseinolytic peptidase X (E.coli)	0.0091849	0.126103	0.00141644	0.637164	0.497655	0.4206	1.1078	0.00472692	1.59514	0.020908	1.41314	0.880128	-1.01895
Clta	clathrin, light polypeptide (Lca)	0.00559857	0.0950816	0.000789229	0.58968	0.8714	0.787309	-1.01574	0.00716057	-1.22203	0.00509667	-1.2383	0.620207	-1.02927
Clu	clusterin	2.14815e-05	0.00417602	0.000190419	7.50591e-05	0.000203868	0.503015	1.06647	0.964773	1.00419	1.66692e-05	2.31156	9.97268e-06	2.45493
Cmah	cytidine monophospho-N-acetylneuraminic acid hydroxylase	0.00779112	0.114496	0.0206449	0.0153386	0.0284027	0.00364139	1.52884	0.00441338	1.50699	0.887413	1.01541	0.783788	1.03013
Cnih4	cornichon homolog 4 (Drosophila)	0.00837741	0.119415	0.00568678	0.78014	0.0129591	0.0749914	-1.21295	0.00119955	-1.5873	0.702314	-1.0381	0.0396797	1.2606
Cnksr3	Cnksr family member 3	6.66223e-06	0.00254638	1.35642e-06	0.00308239	0.0188573	0.404527	-1.0811	3.91606e-06	2.6704	0.000120354	1.84861	0.00101353	-1.5617
Cnp	2',3'-cyclic nucleotide 3' phosphodiesterase	0.000796762	0.0295759	0.000164977	0.0383246	0.409528	0.288937	-1.17842	0.000728244	2.15145	0.00358601	1.80083	0.0454985	-1.40786
Cnr1	cannabinoid receptor 1 (brain)	0.00726568	0.11075	0.00132016	0.284877	0.379644	0.180308	1.78442	0.00360196	4.97358	0.0250107	2.96052	0.882263	1.06218
Cnrip1	cannabinoid receptor interacting protein 1	0.00699571	0.108238	0.00143826	0.227416	0.264838	0.114294	1.17223	0.00295894	1.45851	0.036167	1.2528	0.940808	1.00689
Cntf /// U05342 /// Zfp91	ciliary neurotrophic factor /// sequence U05342 /// zinc finger protein 91	1.23864e-05	0.00317988	1.65444e-06	0.0744586	0.221276	0.0440012	-1.63046	5.04744e-05	4.97844	1.05182e-05	7.30957	0.622573	-1.11048
Cntnap2	contactin associated protein-like 2	0.00276761	0.0616182	0.000376347	0.781568	0.58225	0.844551	-1.10989	0.00186829	-10.4172	0.00569042	-6.86316	0.559981	1.36757
Coch	coagulation factor C homolog (Limulus polyphemus)	0.000800716	0.0296983	0.000464338	0.0154341	0.0169304	0.966731	-1.01237	0.000276287	5.78456	0.0951251	1.71713	0.00263926	-3.41042
Cog8 /// Pdf	component of oligomeric golgi complex 8 /// peptide deformylase (mitochondrial)	0.000741971	0.0286289	0.000126348	0.0741566	0.643684	0.110978	-1.07345	0.000813718	-1.22885	0.00192675	-1.19625	0.298474	-1.04497
Col11a1	collagen, type XI, alpha 1	0.000446769	0.0219257	0.127931	0.000233875	0.00303847	0.174798	1.50873	0.1161	-1.62685	0.00315068	3.15787	7.51555e-05	7.75091
Col12a1	collagen, type XII, alpha 1	0.00495116	0.0881292	0.00338867	0.788713	0.00868103	0.0550527	1.72416	0.000688501	3.66112	0.653485	1.11981	0.0298875	-1.89623
Col13a1	collagen, type XIII, alpha 1	0.000190857	0.0131858	0.00012553	0.231593	0.00080378	0.0241151	2.08703	2.66641e-05	9.6854	0.2707	1.3685	0.00174263	-3.39111
Col14a1	collagen, type XIV, alpha 1	9.62722e-05	0.00923528	4.31003e-05	0.153149	0.000977396	0.0392128	1.57827	1.52054e-05	5.54954	0.0700842	1.47301	0.0015539	-2.3871
Col18a1	collagen, type XVIII, alpha 1	0.00199845	0.0517108	0.000281563	0.946521	0.347084	0.529376	1.16788	0.00100475	3.28434	0.00673553	2.35298	0.471727	-1.19518
Col1a2	collagen, type I, alpha 2	0.00250448	0.0582279	0.00101538	0.0250144	0.118594	0.0129706	2.93095	0.0489155	-2.19064	0.00136932	-5.05187	0.498263	1.27095
Col23a1	collagen, type XXIII, alpha 1	0.00250627	0.0582279	0.00703655	0.0128909	0.00715582	0.785712	1.05818	0.000958505	2.77535	0.993677	1.00165	0.00137984	-2.61845
Col25a1	collagen, type XXV, alpha 1	4.40161e-07	0.000708989	1.2435e-06	1.76945e-06	4.69553e-05	0.0146346	1.61451	4.47819e-07	-9.70212	0.00794054	-1.72017	5.57388e-07	9.1062
Col4a3	collagen, type IV, alpha 3	0.00318904	0.0676609	0.00768133	0.00646465	0.0258952	0.00196875	1.70059	0.00220053	1.68388	0.584494	1.06933	0.531669	1.07995
Col4a5	collagen, type IV, alpha 5	0.000499417	0.0233126	0.000150911	0.668089	0.00701441	0.0564145	1.28075	8.47786e-05	2.24635	0.0587756	1.27702	0.0212153	-1.37345
Col4a6	collagen, type IV, alpha 6	9.96899e-05	0.00930537	2.07688e-05	0.908361	0.00705514	0.0304352	1.54022	2.17366e-05	4.26008	0.00582616	1.84613	0.0395323	-1.49821
Col5a1	collagen, type V, alpha 1	0.00333626	0.0694494	0.179417	0.000550818	0.910541	0.00500665	1.71324	0.294259	-1.17082	0.365939	-1.14415	0.00397423	1.75318
Col5a3	collagen, type V, alpha 3	0.000537919	0.0242563	0.000278048	0.00434581	0.0861083	0.00314911	2.66187	0.0182655	-2.00368	0.00044262	-3.84054	0.200046	1.38874
Col6a4	collagen, type VI, alpha 4	1.09393e-05	0.00304551	1.46971e-06	0.963223	0.0347809	0.116182	-1.85701	5.07361e-06	-43.0995	9.9989e-05	-12.206	0.104834	1.90144
Col8a2	collagen, type VIII, alpha 2	0.00119653	0.0377639	0.000219164	0.0714322	0.599525	0.100654	1.29447	0.00122278	1.97197	0.00340035	1.77089	0.310696	1.16248
Col9a2	collagen, type IX, alpha 2	0.00372042	0.0745796	0.000519383	0.661024	0.604895	0.954514	-1.02531	0.007312	4.55116	0.00251261	6.28894	0.502183	1.34772
Comt	catechol-O-methyltransferase	0.000729357	0.0283822	0.00283167	0.000780298	0.0327979	0.096066	-1.17789	0.00131967	1.51981	0.27288	1.10764	0.000554299	-1.61621
Copg2as2	coatomer protein complex, subunit gamma 2, antisense 2	0.0020242	0.0519935	0.000277838	0.99578	0.426383	0.56741	1.19386	0.00114619	4.32929	0.00564677	3.04445	0.572329	-1.19112
Copz2	coatomer protein complex, subunit zeta 2	0.00373207	0.0746431	0.00170813	0.0149748	0.403598	0.15767	1.16422	0.0295313	1.29422	0.0046026	1.46164	0.0229905	1.31482
Coq3	coenzyme Q3 homolog, methyltransferase (yeast)	0.000831892	0.0301564	0.00015134	0.665427	0.0570271	0.095659	-1.24242	0.000229109	-2.06645	0.0131396	-1.44006	0.245381	1.15499
Coro1c	coronin, actin binding protein 1C	0.000104677	0.00950239	2.62619e-05	0.00361046	0.803522	0.0156787	1.28692	0.000367424	-1.62559	0.000245732	-1.67514	0.027402	1.24886
Coro7	coronin 7	0.000238737	0.0150381	2.99293e-05	0.572937	0.55508	0.98459	-1.00154	0.000210117	-1.6378	0.000557361	-1.53137	0.419471	1.06785
Cox4i1	cytochrome c oxidase subunit IV isoform 1	0.00386981	0.0761988	0.000760407	0.930059	0.0956483	0.239331	-1.11058	0.000979626	-1.51781	0.0440512	-1.21767	0.199251	1.12238
Cox6b1	cytochrome c oxidase, subunit VIb polypeptide 1	0.000501721	0.0233328	0.000228633	0.858526	0.00275282	0.0203946	-1.16051	7.05702e-05	-1.47131	0.184373	-1.07787	0.0137208	1.17621
Cox7a1	cytochrome c oxidase, subunit VIIa 1	0.000156866	0.0117368	0.000937965	0.000582276	0.00110055	0.721163	1.06078	0.000100816	-3.11059	0.929901	-1.01459	7.68737e-05	3.25219
Cox7a2l	cytochrome c oxidase subunit VIIa polypeptide 2-like	0.00797109	0.116119	0.00417828	0.0216733	0.380964	0.212279	-1.12049	0.0086235	1.33646	0.0643351	1.19719	0.0285069	-1.25084
Cox7c /// LOC100048613	cytochrome c oxidase, subunit VIIc /// cytochrome c oxidase subunit 7C, mitochondrial-l	0.00747809	0.112199	0.00284146	0.577282	0.0306546	0.0534432	-1.22782	0.00127192	-1.5524	0.285367	-1.1094	0.187341	1.13967
Cp	ceruloplasmin	1.11561e-05	0.00305424	1.31045e-06	0.55249	0.556088	0.996864	-1.00078	1.25874e-05	6.19458	2.55183e-05	5.24161	0.40821	-1.18273
Cpm	carboxypeptidase M	1.08466e-05	0.00304551	2.28123e-06	0.00880143	0.0080538	0.966972	1.00934	4.46726e-06	10.7154	0.000345834	3.64485	0.00117871	-2.91265
Cpne3	copine III	0.000572571	0.0248542	0.000112571	0.0323753	0.640124	0.176055	-1.09938	0.000733952	1.40203	0.00174026	1.34187	0.0616999	-1.14866
Cpne8	copine VIII	0.00172621	0.0469564	0.000473154	0.159258	0.0427599	0.562571	-1.10668	0.000450636	-2.6058	0.050135	-1.4721	0.0232374	1.5995
Cpxm2	carboxypeptidase X 2 (M14 family)	6.78963e-05	0.00791264	9.35268e-06	0.423998	0.101898	0.0936861	1.54196	3.38839e-05	6.59708	0.000468506	3.63931	0.497565	-1.1756
Crabp2	cellular retinoic acid binding protein II	0.000169337	0.0122589	2.30006e-05	0.957717	0.143321	0.299772	-1.59744	8.17609e-05	-22.094	0.00101187	-8.37978	0.269624	1.65051
Cradd	CASP2 and RIPK1 domain containing adaptor with death domain	0.00790414	0.115367	0.00269883	0.89774	0.0353704	0.0967111	-1.37149	0.00133539	-2.24332	0.251264	-1.2308	0.128775	1.32896
Creb1	cAMP responsive element binding protein 1	0.00240511	0.056971	0.000327007	0.58457	0.693382	0.508593	-1.05973	0.00425689	1.39224	0.00193789	1.4614	0.912286	-1.00958
Creb3	cAMP responsive element binding protein 3	0.00308587	0.0661809	0.000477542	0.892631	0.239835	0.348223	-1.11169	0.0011968	-1.6828	0.0146173	-1.39047	0.447152	1.08865
Creb3l4	cAMP responsive element binding protein 3-like 4	0.000818124	0.0299892	0.000104553	0.710931	0.67494	0.578335	-1.16583	0.000719272	-4.08184	0.00155142	-3.46788	0.972063	1.00962
Crlf1	cytokine receptor-like factor 1	4.12873e-07	0.000689666	1.78944e-07	0.000108882	4.64228e-05	0.543081	-1.14483	1.26063e-07	-39.9399	0.000290283	-3.66372	5.5525e-06	9.52237
Cry2	cryptochrome 2 (photolyase-like)	0.00170793	0.0467127	0.559971	0.00128463	0.00355877	0.602282	-1.04916	0.010675	1.34036	0.0398471	-1.24217	0.000231448	-1.74681
Cs	citrate synthase	7.21462e-05	0.00815144	1.50404e-05	0.00913893	0.152479	0.230615	1.06896	5.93405e-05	-1.48281	0.000624304	-1.32182	0.00768994	1.19916
Csf1	colony stimulating factor 1 (macrophage)	0.000294141	0.0170676	6.1634e-05	0.0173182	0.461916	0.155451	1.24008	0.00128031	1.94394	0.000346787	2.25838	0.0287585	1.44066
Csf1r	colony stimulating factor 1 receptor	0.00130359	0.0400226	0.000315962	0.644314	0.0263165	0.0536121	1.50848	0.000265278	3.07537	0.0477682	1.52889	0.152082	-1.33347
Csf3	colony stimulating factor 3 (granulocyte)	0.000487326	0.0229664	6.52699e-05	0.548014	0.347274	0.283537	-1.83455	0.000304562	-24.4269	0.00166211	-11.5917	0.799523	1.14866
Csrnp3	cysteine-serine-rich nuclear protein 3	0.000515332	0.0236481	0.000284162	0.0179722	0.00960708	0.776064	-1.10444	0.000150059	-9.65725	0.0892368	-1.92085	0.00203082	4.55217
Cst3	cystatin C	0.00690762	0.107502	0.000997235	0.658368	0.660928	0.997968	-1.00024	0.00462009	1.42671	0.0118014	1.34516	0.53596	-1.06088
Cstf3	cleavage stimulation factor, 3' pre-RNA, subunit 3	0.00932375	0.126966	0.001769	0.246209	0.438913	0.18223	-1.18405	0.00505732	-1.55632	0.0282493	-1.3622	0.76538	-1.03636
Ctdsp2	CTD (carboxy-terminal domain, RNA polymerase II, polypeptide A) small phosphatase 2	0.00618269	0.100739	0.00106611	0.739028	0.214621	0.498359	1.0671	0.00205163	1.50747	0.0328529	1.26599	0.26557	-1.11586
Ctdspl2	CTD (carboxy-terminal domain, RNA polymerase II, polypeptide A) small phosphatase like	0.00292756	0.064002	0.000494691	0.292066	0.292886	0.149696	1.13166	0.00140022	1.44859	0.012948	1.2802	0.998874	1.00011
Ctf1	cardiotrophin 1	0.000471284	0.0225881	0.000187803	0.00764731	0.0698474	0.336486	-1.19309	0.000297163	2.85537	0.0142652	1.71334	0.00405954	-1.98835
Cthrc1	collagen triple helix repeat containing 1	0.00673018	0.105799	0.00190277	0.270168	0.0780368	0.570941	1.13086	0.112818	-1.44868	0.00167113	-2.62558	0.0532108	-1.60267
Ctla2a /// Ctla2b	cytotoxic T lymphocyte-associated protein 2 alpha /// cytotoxic T lymphocyte-associated	0.00465939	0.0848035	0.0116029	0.00300424	0.298071	0.00558049	1.94176	0.168203	-1.30699	0.0149117	-1.72605	0.060713	1.47033
Ctnnb1	catenin (cadherin associated protein), beta 1	0.00956186	0.128962	0.0203732	0.00847245	0.133565	0.239288	-1.0637	0.0122372	1.16928	0.415306	1.0426	0.0066609	-1.19294
Ctnnd2	catenin (cadherin associated protein), delta 2	2.21792e-05	0.00423858	4.14824e-06	0.0205272	0.0228715	0.961567	-1.0182	1.01365e-05	34.5824	0.000408911	8.18029	0.00382773	-4.30448
Ctr9	Ctr9, Paf1/RNA polymerase II complex component, homolog (S. cerevisiae)	0.000276815	0.0164771	0.000434675	0.00152532	0.00598025	0.499188	1.07131	0.000156028	-1.91569	0.188828	-1.15004	0.000341764	1.78455
Ctsb	cathepsin B	0.00157677	0.0449784	0.000508335	0.309147	0.0177732	0.218682	-1.25923	0.000300967	-2.84994	0.10002	-1.37864	0.0208124	1.64165
Ctsd	cathepsin D	2.27624e-05	0.00427752	6.40716e-06	0.444742	0.000753676	0.0134083	1.48975	3.95587e-06	4.04156	0.00684035	1.57774	0.00262968	-1.71949
Ctsl	cathepsin L	0.00123699	0.0386889	0.000216191	0.750913	0.0838326	0.278175	-1.11193	0.000362042	-1.71253	0.0144955	-1.32764	0.14215	1.16006
Ctso	cathepsin O	0.000359399	0.0193976	7.03625e-05	0.406038	0.0281401	0.2393	1.19174	9.3976e-05	2.69414	0.00935848	1.59859	0.036274	-1.41417
Ctsz	cathepsin Z	0.00380678	0.0755613	0.00312757	0.0170293	0.0544923	0.00592147	1.40284	0.00190083	1.51242	0.212094	1.13156	0.609932	1.04957
Cttnbp2nl	CTTNBP2 N-terminal like	0.00149069	0.0434906	0.000354867	0.987898	0.0284557	0.0975919	1.14237	0.000299064	1.53856	0.0506674	1.17711	0.0943246	-1.14417
Ctu2	cytosolic thiouridylase subunit 2 homolog (S. pombe)	0.000960024	0.0330772	0.000353859	0.0112915	0.167242	0.249818	1.07406	0.000764614	-1.35373	0.0144091	-1.19622	0.00951332	1.21548
Cul9	cullin 9	0.00983014	0.13041	0.0330451	0.0207702	0.0219105	0.00375236	1.2377	0.0050572	1.22389	0.855774	-1.00997	0.980989	1.0013
Cuzd1	CUB and zona pellucida-like domains 1	0.00772265	0.114102	0.00124234	0.643353	0.355273	0.732786	-1.10831	0.0251056	2.22427	0.00327	3.32994	0.331417	1.35079
Cx3cl1	chemokine (C-X3-C motif) ligand 1	0.00927099	0.126476	0.00271225	0.108118	0.210958	0.75912	-1.06671	0.00404357	2.24943	0.0733521	1.52086	0.055386	-1.57773
Cxcl12	chemokine (C-X-C motif) ligand 12	3.63415e-05	0.00567141	4.92832e-06	0.411397	0.0844927	0.45817	1.13259	1.86093e-05	4.2077	0.000256489	2.69693	0.0798983	-1.37753
Cxcl14	chemokine (C-X-C motif) ligand 14	0.000367461	0.0196154	5.63636e-05	0.0854883	0.789648	0.15233	1.43346	0.000760752	-3.3144	0.000479096	-3.6222	0.267502	1.31165
Cxcl16	chemokine (C-X-C motif) ligand 16	0.00785774	0.115025	0.0015442	0.141134	0.940057	0.260998	-1.22482	0.0113977	1.72957	0.00968035	1.76169	0.303424	-1.20249
Cxcl17	chemokine (C-X-C motif) ligand 17	0.00377863	0.0752637	0.000654671	0.171153	0.644529	0.489638	-1.25512	0.00321146	3.67718	0.00842348	2.97254	0.198509	-1.55264
Cxcr4	chemokine (C-X-C motif) receptor 4	0.00814596	0.117574	0.5935	0.00286727	0.0372311	0.25418	-1.31015	0.0630549	1.60703	0.20755	-1.35191	0.00143243	-2.84638
Cxcr7	chemokine (C-X-C motif) receptor 7	0.000436947	0.0216485	7.91465e-05	0.0812602	0.167302	0.745455	1.06632	0.00023825	-3.31891	0.0032956	-2.20173	0.0378778	1.60739
Cxxc1	CXXC finger 1 (PHD domain)	0.00933996	0.127148	0.0412929	0.0317262	0.0114047	0.648644	1.08568	0.569594	1.10848	0.00380128	-2.01277	0.0032216	-2.05504
Cyb5r3	cytochrome b5 reductase 3	0.00884406	0.123453	0.00202871	0.121118	0.461645	0.515996	-1.07702	0.00585756	1.50141	0.0302628	1.33242	0.114172	-1.21362
Cyba	cytochrome b-245, alpha polypeptide	0.00258982	0.0593213	0.000363594	0.82173	0.417638	0.671835	1.07533	0.00140318	2.20005	0.00735284	1.80188	0.464032	-1.13544
Cyc1	cytochrome c-1	0.00881894	0.123369	0.00191043	0.400108	0.157806	0.648566	-1.05648	0.00258449	-1.64881	0.0683722	-1.27675	0.121846	1.22237
Cycs	cytochrome c, somatic	1.34127e-05	0.00333453	3.02244e-06	0.416188	0.00112751	0.0201801	-1.37284	2.76127e-06	-3.56957	0.00172435	-1.65826	0.00342302	1.56799
Cyhr1	cysteine and histidine rich 1	0.00655069	0.103895	0.00559984	0.00976662	0.378232	0.122939	-1.18283	0.0106447	1.38079	0.0812389	1.21434	0.0159795	-1.34497
Cyp1b1	cytochrome P450, family 1, subfamily b, polypeptide 1	0.00136286	0.0412329	0.000594806	0.00667122	0.679175	0.0533555	1.41163	0.00735665	1.72051	0.00311812	1.88704	0.0207898	1.54826
Cyp26a1	cytochrome P450, family 26, subfamily a, polypeptide 1	0.000310257	0.0176216	4.05163e-05	0.872601	0.290005	0.513231	-1.66838	0.000184735	-131.125	0.00117169	-39.5376	0.385328	1.98784
Cyp27a1	cytochrome P450, family 27, subfamily a, polypeptide 1	0.00165205	0.0462216	0.0012233	0.531208	0.00357151	0.0101953	1.83439	0.000225204	3.15558	0.583331	1.10932	0.0420538	-1.55072
Cyp2a4 /// Cyp2a5	cytochrome P450, family 2, subfamily a, polypeptide 4 /// cytochrome P450, family 2, su	0.00558461	0.0950816	0.00547385	0.0179295	0.061007	0.591994	-1.34638	0.00297422	9.40123	0.293353	1.82075	0.00659836	-6.95189
Cyp2d22	cytochrome P450, family 2, subfamily d, polypeptide 22	0.000364603	0.0195528	0.000624406	0.00206892	0.00550867	0.628834	-1.05651	0.000188008	2.03615	0.273153	1.13736	0.000393189	-1.89141
Cyp2f2	cytochrome P450, family 2, subfamily f, polypeptide 2	0.002734	0.061105	0.00107172	0.0213942	0.200381	0.333006	-1.39975	0.00196997	4.36141	0.0347809	2.29019	0.016972	-2.66567
Cyp2j11	cytochrome P450, family 2, subfamily j, polypeptide 11	0.0064491	0.103106	0.00122521	0.768956	0.148403	0.386424	1.38766	0.00179911	5.14714	0.0489686	2.29217	0.215252	-1.61822
Cyp2j9	cytochrome P450, family 2, subfamily j, polypeptide 9	0.00745187	0.112058	0.00108935	0.993697	0.511464	0.644032	1.13288	0.00393828	2.82945	0.0162987	2.19803	0.636211	-1.13628
Cyp4b1	cytochrome P450, family 4, subfamily b, polypeptide 1	0.000561515	0.0245698	0.000165562	0.0141251	0.143676	0.318655	-1.33623	0.000392171	4.89775	0.00766232	2.6219	0.00999369	-2.4961
Cyp4v3	cytochrome P450, family 4, subfamily v, polypeptide 3	0.00117146	0.0372736	0.000212674	0.415967	0.0868839	0.461815	1.11373	0.000364291	2.27363	0.0139115	1.54789	0.0822841	-1.31887
Cyth3	cytohesin 3	0.000796427	0.0295759	0.000114471	0.220787	0.628254	0.575857	1.086	0.00179641	1.91234	0.000733438	2.11499	0.231423	1.20109
Cyth4	cytohesin 4	0.00112675	0.0362465	0.000216505	0.0506372	0.949286	0.133215	1.54533	0.00212194	-3.19149	0.00187699	-3.26957	0.153115	1.50843
D030056L22Rik	RIKEN cDNA D030056L22 gene	0.00372228	0.0745796	0.000677372	0.998094	0.124287	0.25993	1.08862	0.00104687	1.41977	0.0328113	1.19772	0.25867	-1.08889
D130062J21Rik	RIKEN cDNA D130062J21 gene	0.000101175	0.00933153	1.95086e-05	0.129315	0.0202529	0.421794	1.22776	3.1714e-05	7.58785	0.00269741	2.81967	0.0119136	-2.19184
D17H6S56E-5	DNA segment, Chr 17, human D6S56E 5	0.0072705	0.11075	0.071009	0.00316739	0.0877741	0.155877	1.23584	0.925343	1.01316	0.0216041	1.46926	0.00255994	1.79219
D17Wsu104e	DNA segment, Chr 17, Wayne State University 104, expressed	0.00141822	0.0421922	0.0102662	0.00979605	0.00199412	0.445897	-1.04964	0.000544652	-1.39805	0.433813	1.05106	0.00053058	1.39994
D230004N17Rik	RIKEN cDNA D230004N17 gene	0.00592258	0.0980595	0.00131766	0.635079	0.0896849	0.33932	1.40963	0.00140013	5.01934	0.0750991	1.9956	0.124935	-1.78431
D3Bwg0562e	DNA segment, Chr 3, Brigham & Women's Genetics 0562 expressed	0.000109064	0.00962143	2.65633e-05	0.00721801	0.121019	0.22888	-1.15321	8.51002e-05	2.21908	0.00130137	1.69669	0.00557585	-1.50826
D3Ertd751e	DNA segment, Chr 3, ERATO Doi 751, expressed	0.0055484	0.0946755	0.00659485	0.00780443	0.180041	0.184326	-1.29014	0.163396	-1.30879	0.00686045	-1.88393	0.0077289	-1.85708
D430041D05Rik	RIKEN cDNA D430041D05 gene	6.06332e-05	0.00740347	4.35463e-05	0.000602187	0.010904	0.164871	-1.37876	4.40419e-05	5.35954	0.0104221	2.01204	0.000261804	-3.67265
D4Ertd22e	DNA segment, Chr 4, ERATO Doi 22, expressed	0.0024026	0.0569415	0.0004253	0.219615	0.261312	0.932732	1.01178	0.00115548	-1.93901	0.0123024	-1.54096	0.110163	1.27314
D4Wsu53e	DNA segment, Chr 4, Wayne State University 53, expressed	0.00821543	0.118001	0.0052339	0.414575	0.0162626	0.0249696	1.33329	0.00130274	1.65684	0.601664	1.05844	0.163228	-1.17406
D630045J12Rik	RIKEN cDNA D630045J12 gene	0.000704892	0.02801	0.000182354	0.207564	0.021451	0.0174564	1.41988	0.000163684	2.17908	0.0315588	1.35725	0.325992	-1.13074
Daam1	dishevelled associated activator of morphogenesis 1	2.20888e-05	0.00423858	9.87613e-06	0.00168836	0.00211395	0.9068	1.00857	7.98671e-06	-2.03732	0.00541965	-1.30542	0.000203259	1.57403
Dab1	disabled 1	0.0041989	0.0798383	0.000777494	0.20944	0.326829	0.82641	-1.08094	0.0178422	-2.77453	0.00214481	-4.60799	0.126857	-1.79525
Daglb	diacylglycerol lipase, beta	0.00179855	0.0484024	0.107091	0.000367016	0.212538	0.000906347	1.63433	0.0553224	1.23986	0.75322	1.03171	0.0125185	1.35996
Dapk2	death-associated protein kinase 2	0.00183658	0.0491289	0.000265375	0.290814	0.796069	0.351771	-1.38483	0.00307781	3.96152	0.00185401	4.48648	0.558281	-1.2228
Dapk3	death-associated protein kinase 3	0.00121302	0.0381243	0.000185918	0.276739	0.330603	0.928238	1.01328	0.000697111	-2.13243	0.00473032	-1.73222	0.157912	1.24738
Dbc1	deleted in bladder cancer 1 (human)	0.00137083	0.0413866	0.000212995	0.162142	0.761584	0.226269	1.28439	0.00147274	2.46968	0.00264653	2.26895	0.411245	1.18
Dbi	diazepam binding inhibitor	0.0054992	0.0940892	0.013862	0.00295807	0.576508	0.00952578	-1.16033	0.108427	1.08253	0.030177	1.12236	0.0333914	-1.11916
Dcaf12	DDB1 and CUL4 associated factor 12	0.00891691	0.124038	0.00124602	0.919737	0.932074	0.991231	-1.00122	0.00804257	1.4572	0.00966021	1.43784	0.895391	-1.01469
Dcbld1	discoidin, CUB and LCCL domain containing 1	0.00134534	0.0409144	0.000320444	0.268382	0.0407085	0.0333982	-1.66756	0.0355464	1.6543	0.000333589	3.28947	0.403143	1.19243
Dcbld2	discoidin, CUB and LCCL domain containing 2	0.00317549	0.0674283	0.000503738	0.225325	0.738086	0.513186	-1.03577	0.00294612	1.24155	0.00584826	1.21071	0.274213	-1.06215
Dcc	deleted in colorectal carcinoma	0.000184868	0.0130074	2.38264e-05	0.272453	0.793267	0.538999	-1.22482	0.000338978	-6.57188	0.000222728	-7.41797	0.335378	-1.38251
Dclk3	doublecortin-like kinase 3	3.84893e-06	0.00209145	6.74271e-07	0.00912237	0.0105126	0.947718	-1.01244	1.87198e-06	9.32651	6.81332e-05	3.95176	0.00141708	-2.38946
Dcpp1 /// Dcpp2 /// Dcpp3	demilune cell and parotid protein 1 /// demilune cell and parotid protein 2 /// demilun	7.47152e-05	0.00823201	1.13676e-05	0.0445211	0.390402	0.328267	1.92265	7.32616e-05	-106.94	0.000271904	-47.7492	0.0485217	4.30598
Dcpp3	demilune cell and parotid protein 3	1.07131e-05	0.00303881	1.53953e-06	0.157151	0.0308771	0.477306	-1.58834	5.07279e-06	-770.915	0.000111289	-77.6391	0.0183401	6.25148
Dcun1d1	DCN1, defective in cullin neddylation 1, domain containing 1 (S. cerevisiae)	0.00277728	0.0617948	0.000443336	0.238749	0.537112	0.668638	1.03973	0.00708774	1.37006	0.00199799	1.48414	0.212097	1.12631
Dcun1d5	DCN1, defective in cullin neddylation 1, domain containing 5 (S. cerevisiae)	0.00975166	0.129891	0.00180147	0.308624	0.393514	0.898934	-1.01591	0.00469886	1.59481	0.0315659	1.36779	0.197239	-1.18453
Dda1	DET1 and DDB1 associated 1	0.00223347	0.0546268	0.000302756	0.751627	0.54688	0.517848	1.09543	0.00494828	-1.67767	0.00148408	-1.89132	0.836555	-1.02914
Ddb2	damage specific DNA binding protein 2	0.00365062	0.0736345	0.00102937	0.0432837	0.359004	0.343034	-1.14228	0.00285147	1.74919	0.0211444	1.45865	0.044267	-1.3698
Ddit3	DNA-damage inducible transcript 3	0.00616085	0.100565	0.00259553	0.0258959	0.3752	0.0319385	-1.49422	0.0445018	1.44577	0.00596824	1.77586	0.241295	-1.21649
Ddr2	discoidin domain receptor family, member 2	0.00156039	0.0447616	0.00375709	0.328914	0.00116797	0.00294708	1.43124	0.000225183	1.7141	0.550473	-1.05448	0.0253731	-1.26288
Ddx17	DEAD (Asp-Glu-Ala-Asp) box polypeptide 17	0.00333008	0.0694039	0.000933728	0.220157	0.0541441	0.531456	1.10957	0.0793588	-1.37635	0.00082403	-2.28509	0.0349802	-1.49631
Ddx42	DEAD (Asp-Glu-Ala-Asp) box polypeptide 42	0.0039155	0.0767128	0.00209091	0.0125636	0.3563	0.0182366	-1.10087	0.038915	1.08347	0.00487068	1.13334	0.154508	-1.05243
Ddx5	DEAD (Asp-Glu-Ala-Asp) box polypeptide 5	0.0069702	0.107954	0.00631977	0.0611376	0.024961	0.694759	1.03155	0.00189765	1.41436	0.535167	1.05071	0.00824932	-1.30492
Decr1	2,4-dienoyl CoA reductase 1, mitochondrial	0.00866955	0.121976	0.00129423	0.559483	0.692041	0.892034	1.01384	0.0140294	1.35925	0.00595452	1.43894	0.491442	1.07328
Dek	DEK oncogene (DNA binding)	0.000609828	0.0259961	8.96843e-05	0.296304	0.274838	0.96997	1.00176	0.000345035	1.30815	0.00267184	1.2137	0.144128	-1.07593
Dennd1b	DENN/MADD domain containing 1B	0.00548252	0.0938396	0.000766575	0.710332	0.721217	0.991668	1.00133	0.00861327	1.53282	0.00406621	1.63511	0.608135	1.06816
Dera	2-deoxyribose-5-phosphate aldolase homolog (C. elegans)	0.00259809	0.0594201	0.775364	0.00573056	0.00168399	0.544519	-1.04527	0.0154301	-1.23933	0.0082716	1.27607	0.000354641	1.51297
Derl2	Der1-like domain family, member 2	0.00650671	0.1037	0.0734819	0.00487784	0.026848	0.00167633	-1.48002	0.00980153	-1.32968	0.659733	1.03942	0.441739	-1.07085
Dgka	diacylglycerol kinase, alpha	0.00858373	0.121143	0.00149391	0.240556	0.777501	0.50988	-1.15044	0.00753967	2.05605	0.0139333	1.89041	0.302066	-1.25125
Dgkb	diacylglycerol kinase, beta	0.00661979	0.104611	0.0534189	0.0120851	0.0113856	0.978223	1.00622	0.497645	1.16921	0.00447068	-2.36506	0.00176957	-2.74818
Dgkd	diacylglycerol kinase, delta	0.00244884	0.0576487	0.0219887	0.00172549	0.0307717	0.195874	1.14854	0.00484106	-1.45987	0.881689	-1.01519	0.00091524	1.65162
Dgke	diacylglycerol kinase, epsilon	0.000385662	0.0200509	0.00165701	0.00118404	0.00332213	0.595552	-1.09488	0.722917	-1.06209	0.00025924	-2.76452	0.000212259	-2.84987
Dgkh	diacylglycerol kinase, eta	0.00383191	0.0758519	0.00075433	0.929434	0.0945157	0.197512	-1.52143	0.000967365	-4.54149	0.0441054	-2.03917	0.237681	1.46384
Dhcr24	24-dehydrocholesterol reductase	2.47743e-05	0.0044815	3.13785e-06	0.364287	0.194026	0.130951	-1.46055	1.74612e-05	-7.71104	0.000105262	-4.90998	0.75546	1.07527
Dhps	deoxyhypusine synthase	0.000584831	0.0252648	0.000105332	0.459971	0.0551508	0.329918	-1.06992	0.000172309	-1.53565	0.00920593	-1.2489	0.0652813	1.14925
Dhrs11	dehydrogenase/reductase (SDR family) member 11	0.00272227	0.0610528	0.000561612	0.0658219	0.950023	0.18236	-1.23972	0.00483499	-1.76383	0.00425007	-1.78773	0.159342	-1.25652
Dhrs3	dehydrogenase/reductase (SDR family) member 3	6.0001e-06	0.00244562	8.59469e-07	0.023959	0.11605	0.0124021	1.30229	4.74272e-06	2.43233	3.30497e-05	1.98153	0.492603	1.06092
Dhx58	DEXH (Asp-Glu-X-His) box polypeptide 58	0.00680668	0.106543	0.00109687	0.793618	0.298314	0.356815	-1.37718	0.00261967	-4.08396	0.0260117	-2.44049	0.568136	1.2151
Diap2	diaphanous homolog 2 (Drosophila)	0.0016797	0.0465068	0.000685053	0.00982004	0.442114	0.0183398	1.20481	0.00242731	1.31628	0.0123885	1.22465	0.107975	1.12094
Diap3	diaphanous homolog 3 (Drosophila)	0.00224365	0.0547867	0.00577315	0.0023614	0.0777413	0.134663	1.43879	0.00358856	-2.43405	0.261346	-1.3024	0.00193833	2.68894
Dimt1	DIM1 dimethyladenosine transferase 1-like (S. cerevisiae)	0.000477569	0.0226583	0.000362479	0.0168198	0.00464788	0.553604	1.04303	0.000122398	1.60223	0.192205	1.10192	0.00123263	-1.39404
Dio2	deiodinase, iodothyronine, type II	0.000308525	0.0176158	4.49522e-05	0.150395	0.413019	0.621102	1.18277	0.00024713	-7.68349	0.00102234	-5.15692	0.120925	1.76225
Dio3os	deiodinase, iodothyronine type III, opposite strand	9.94744e-05	0.00930537	2.02639e-05	0.00952404	0.354035	0.127506	1.68134	0.000515429	5.5218	0.000114611	8.44756	0.0148552	2.57221
Dkk2	dickkopf homolog 2 (Xenopus laevis)	0.00912906	0.125527	0.0352537	0.00364484	0.446863	0.0501851	1.9624	0.0463456	-1.9919	0.255995	-1.4305	0.00889067	2.73253
Dkk3	dickkopf homolog 3 (Xenopus laevis)	0.00296473	0.0645954	0.000441171	0.297762	0.848343	0.380969	-1.26398	0.00304484	-2.88138	0.00448764	-2.68502	0.535254	-1.17784
Dlat	dihydrolipoamide S-acetyltransferase (E2 component of pyruvate dehydrogenase complex)	0.000809534	0.0298071	0.000107305	0.907089	0.383744	0.482308	-1.03751	0.000489427	-1.32538	0.00250315	-1.2418	0.586649	1.02872
Dleu7	deleted in lymphocytic leukemia, 7	0.000110383	0.00968555	6.97813e-05	0.00171558	0.00955448	0.409246	1.29019	5.78516e-05	-9.49501	0.0197842	-2.33866	0.000476158	5.2382
Dlgap1	discs, large (Drosophila) homolog-associated protein 1	0.000464624	0.0224358	7.14765e-05	0.849646	0.0941224	0.176828	-1.28118	0.00431249	1.93218	0.000165421	3.02797	0.262894	1.22319
Dlk1	delta-like 1 homolog (Drosophila)	0.000231654	0.014736	5.53798e-05	0.0427199	0.0323007	0.902166	1.05861	8.37791e-05	26.5074	0.0065526	5.13274	0.00772485	-4.87846
Dmd	dystrophin, muscular dystrophy	0.00474756	0.0858384	0.0635227	0.175787	0.00146892	0.0505011	1.22352	0.00123698	1.53323	0.104999	-1.1739	0.00228664	-1.47106
Dmrta1	doublesex and mab-3 related transcription factor like family A1	8.61938e-05	0.00870476	5.97653e-05	0.0022302	0.00332859	0.839787	1.06881	3.26013e-05	-14.2144	0.0370104	-2.2171	0.000309253	6.85242
Dna2	DNA replication helicase 2 homolog (yeast)	0.00499462	0.0885118	0.00111037	0.259985	0.135652	0.760063	1.02909	0.00158445	1.5288	0.0479943	1.23565	0.0768004	-1.20228
Dnahc8	dynein, axonemal, heavy chain 8	0.00651051	0.1037	0.0123656	0.00998827	0.060112	0.432715	-1.13043	0.00509578	1.76266	0.489157	1.11359	0.00441655	-1.78932
Dnaja1	DnaJ (Hsp40) homolog, subfamily A, member 1	0.00700543	0.108351	0.0013813	0.13509	0.79533	0.209448	-1.12513	0.00725818	-1.36162	0.0127256	-1.31773	0.353217	-1.08886
Dnajc19 /// Gm15118	DnaJ (Hsp40) homolog, subfamily C, member 19 /// predicted gene 15118	0.00016556	0.0121031	3.06995e-05	0.40103	0.0212554	0.201118	1.14242	4.5298e-05	2.14005	0.00442322	1.45446	0.0293845	-1.28794
Dnajc5	DnaJ (Hsp40) homolog, subfamily C, member 5	0.00303234	0.0653736	0.000783116	0.123633	0.102423	0.932639	-1.0024	0.00104075	-1.14768	0.0430758	-1.06827	0.0357799	1.07177
Dnase1l2	deoxyribonuclease 1-like 2	0.00627289	0.101548	0.00361796	0.0223397	0.174585	0.372951	-1.2526	0.00437794	2.55261	0.10633	1.54381	0.015804	-2.07112
Dner	delta/notch-like EGF-related receptor	5.31825e-05	0.00692944	7.21741e-06	0.447081	0.100972	0.477525	1.18382	2.7287e-05	6.91205	0.000355414	3.81796	0.0975359	-1.52929
Dnm2	dynamin 2	0.00159937	0.0453519	0.000326607	0.325509	0.0732406	0.0591753	1.33319	0.0239619	-1.43848	0.000457667	-2.10631	0.49393	-1.09831
Dnm3	dynamin 3	0.00096261	0.0331112	0.119332	0.000405402	0.00979352	0.124067	1.28699	0.00682505	-1.70049	0.28358	1.18386	0.000191424	2.59088
Dnmbp	dynamin binding protein	0.00232179	0.0558183	0.000750877	0.049078	0.0952496	0.770545	-1.02619	0.000968412	1.54357	0.0436785	1.22749	0.0177	-1.29043
Dnpep	aspartyl aminopeptidase	0.000722425	0.0283139	0.0001912	0.337906	0.0163258	0.0210606	-1.14655	0.000148471	-1.379	0.0403636	-1.12379	0.193007	1.07025
Doc2b	double C2, beta	0.000614907	0.0261541	0.00064911	0.00129611	0.16915	0.0466602	-1.26657	0.0251805	-1.3181	0.00121783	-1.6341	0.00203509	-1.57023
Dock11	dedicator of cytokinesis 11	1.76375e-05	0.00375221	2.64953e-06	0.0219183	0.249181	0.292307	1.07767	7.81374e-05	1.6312	1.66599e-05	1.83296	0.020366	1.21097
Dock8	dedicator of cytokinesis 8	0.00742427	0.111875	0.00102769	0.954747	0.857026	0.866972	-1.04479	0.00621204	-2.54049	0.0091194	-2.37668	0.930372	1.0231
Dos	downstream of Stk11	0.00926577	0.126443	0.00172639	0.231743	0.528967	0.664846	-1.04329	0.00581222	1.42085	0.023327	1.30153	0.20481	-1.13893
Dpep1	dipeptidase 1 (renal)	8.84412e-05	0.00883851	0.000734694	0.000148222	0.00174529	0.171433	1.51866	0.639467	1.14499	0.000112813	7.0043	4.31251e-05	9.29022
Dpp4	dipeptidylpeptidase 4	0.000811498	0.0298071	0.000286468	0.0479594	0.0238138	0.758321	1.13038	0.000235836	11.2473	0.046524	2.4727	0.0068087	-4.02394
Dpp7	dipeptidylpeptidase 7	0.000919381	0.0321684	0.000323434	0.0256215	0.0519713	0.00753731	1.43968	0.0302023	-1.31012	0.000380341	-1.82492	0.756208	1.03356
Dpt	dermatopontin	0.0010573	0.0350887	0.000172381	0.284311	0.189843	0.105522	1.43834	0.00047144	3.09327	0.00657023	2.06591	0.845246	-1.04099
Dpyd	dihydropyrimidine dehydrogenase	1.34645e-05	0.00333453	3.10611e-06	0.128483	0.00134442	0.0589955	1.26969	3.00247e-06	3.47635	0.00157628	1.66236	0.00176153	-1.64703
Dpysl2	dihydropyrimidinase-like 2	0.00788185	0.115191	0.00488241	0.0137013	0.904162	0.0651831	1.26935	0.029992	1.34194	0.0228523	1.36853	0.0495548	1.29451
Dram1	DNA-damage regulated autophagy modulator 1	0.00236107	0.0563422	0.000692737	0.0291837	0.342633	0.278853	-1.24039	0.00202762	2.29955	0.0154918	1.76503	0.032201	-1.61603
Dsp	desmoplakin	0.00104099	0.0347775	0.00193376	0.00572039	0.00772785	0.886819	-1.01607	0.000455993	1.85543	0.501269	1.0794	0.000885537	-1.74657
Dst	dystonin	0.00127482	0.0393804	0.00017117	0.995906	0.415189	0.562663	-1.084	0.00075767	-2.02096	0.00367299	-1.71816	0.557937	1.08508
Dtd1	D-tyrosyl-tRNA deacylase 1 homolog (S. cerevisiae)	0.000267725	0.0162136	7.61951e-05	0.0743869	0.0118014	0.423316	1.08098	6.7553e-05	2.00288	0.0187519	1.31151	0.0056697	-1.41276
Dtna	dystrobrevin alpha	0.000642903	0.0267445	0.000121999	0.0785174	0.183657	0.03964	1.44219	0.000352685	2.41918	0.0047795	1.77966	0.702043	1.06094
Dus4l	dihydrouridine synthase 4-like (S. cerevisiae)	0.00533439	0.0921755	0.0010791	0.115742	0.618837	0.14536	-1.21395	0.0134821	1.46121	0.00462555	1.59554	0.403789	-1.11175
Dynlt1a /// Dynlt1b /// Dynlt1c /// Dynlt1f	dynein light chain Tctex-type 1A /// dynein light chain Tctex-type 1D /// dynein light	0.000276024	0.0164669	3.62539e-05	0.847841	0.259897	0.493627	-1.04343	0.000158821	-1.48415	0.00112481	-1.34072	0.347719	1.0609
E130308A19Rik	RIKEN cDNA E130308A19 gene	0.00835355	0.119263	0.0143643	0.125545	0.00924821	0.264304	1.01129	0.00172889	1.04405	0.840278	-1.00195	0.00678825	-1.03441
E230013L22Rik	RIKEN cDNA E230013L22 gene	0.000508911	0.0234576	6.4574e-05	0.764812	0.547372	0.827371	1.07072	0.00117613	-4.4349	0.000405059	-5.80619	0.525907	-1.22273
E230016K23Rik	RIKEN cDNA E230016K23 gene	0.0091375	0.125605	0.00149305	0.410737	0.533912	0.881372	-1.07763	0.0204717	-4.04803	0.00523297	-6.32379	0.314442	-1.68346
E230016M11Rik	RIKEN cDNA E230016M11 gene	0.00263732	0.0599483	0.0012106	0.0642398	0.0309158	0.748631	1.02521	0.000723405	1.48918	0.146436	1.1283	0.00984845	-1.28739
E330013P04Rik	RIKEN cDNA E330013P04 gene	0.00881737	0.123369	0.00336522	0.256316	0.0493122	0.0368677	-1.44269	0.00188195	-1.94692	0.238695	-1.20509	0.462063	1.11984
E330020D12Rik	Riken cDNA E330020D12 gene	0.00395282	0.0769775	0.00146345	0.086229	0.0602489	0.0190279	1.59639	0.00119684	2.18624	0.108588	1.33426	0.874409	-1.0264
E430024I08Rik	RIKEN cDNA E430024I08 gene	0.00194195	0.0508323	0.000350955	0.865566	0.0905084	0.251132	1.17368	0.000539917	2.0517	0.0221417	1.4425	0.176019	-1.21185
Ear1 /// Ear12 /// Ear2 /// Ear3	eosinophil-associated, ribonuclease A family, member 1 /// eosinophil-associated, ribon	0.00810725	0.117344	0.00157095	0.160659	0.714749	0.21059	1.68047	0.00717948	3.91818	0.0159356	3.1943	0.433024	1.37
Ear12 /// Ear2 /// Ear3	eosinophil-associated, ribonuclease A family, member 12 /// eosinophil-associated, ribo	7.05355e-08	0.000289202	8.72588e-09	0.0146426	0.054542	0.00535772	1.43278	6.65889e-08	5.96195	2.8363e-07	4.40594	0.564115	1.05884
Ebf1	early B cell factor 1	0.0069684	0.107954	0.00316123	0.38155	0.0247381	0.231215	1.29005	0.350354	-1.21524	0.0012049	-2.61615	0.0313635	-1.66876
Echdc2	enoyl Coenzyme A hydratase domain containing 2	0.00855459	0.120922	0.00183045	0.30564	0.197588	0.831553	1.04313	0.00290107	2.25119	0.0557301	1.53675	0.115131	-1.40433
Ecm1	extracellular matrix protein 1	0.00385357	0.0759946	0.238638	0.000746343	0.212786	0.00156004	1.75536	0.10028	1.24962	0.956013	-1.00685	0.0240691	1.39515
Eda2r	ectodysplasin A2 receptor	0.00162647	0.0457329	0.00889138	0.0552301	0.00116458	0.0949612	1.37109	0.00035871	2.67733	0.324441	-1.19128	0.000971959	-2.32621
Edem1	ER degradation enhancer, mannosidase alpha-like 1	7.95668e-06	0.00274158	1.5555e-06	0.00481245	0.0203418	0.510445	1.05953	4.4768e-06	-2.49479	0.00013655	-1.77116	0.00140977	1.49241
Edil3	EGF-like repeats and discoidin I-like domains 3	0.000522967	0.0238728	0.000126978	0.0901504	0.0357719	0.0137035	1.98649	0.000161179	4.26681	0.0150478	1.95984	0.685644	-1.09596
Ednra	endothelin receptor type A	0.00199232	0.051677	0.00066901	0.628386	0.0152202	0.0352266	2.12266	0.143251	-1.62049	0.000333511	-5.90857	0.106431	-1.71773
Ednrb	endothelin receptor type B	0.00323099	0.0682437	0.00540458	0.00249695	0.775651	0.0212666	2.0032	0.0205175	-2.0146	0.0391414	-1.82034	0.011299	2.21698
Eef2k	eukaryotic elongation factor-2 kinase	0.00290554	0.0638765	0.000601732	0.0751435	0.60431	0.318257	-1.13897	0.00282976	1.67974	0.00832932	1.53017	0.105103	-1.2503
Efemp1	epidermal growth factor-containing fibulin-like extracellular matrix protein 1	0.00666355	0.105118	0.00133631	0.995537	0.12029	0.255297	1.45376	0.00168489	4.11321	0.061568	1.94139	0.252401	-1.45739
Efnb1	ephrin B1	0.00110822	0.0359687	0.000159742	0.343497	0.415841	0.223783	1.21333	0.000716613	2.17971	0.00343739	1.82439	0.918796	1.01555
Efnb2	ephrin B2	0.000363034	0.0195151	7.59377e-05	0.0322353	0.172967	0.462475	-1.1115	0.000234532	2.36808	0.00309181	1.77219	0.0202719	-1.48524
Egfl6	EGF-like-domain, multiple 6	0.00311758	0.0664814	0.00165231	0.0409432	0.0398334	0.990366	1.00517	0.00102801	7.99718	0.159277	1.90193	0.00863468	-4.18313
Egfl7	EGF-like domain 7	1.24999e-05	0.00317988	3.22582e-06	0.0020717	0.0122727	0.000616471	1.627	0.000421396	-1.6752	6.72178e-06	-2.51732	0.400383	1.08272
Egflam	EGF-like, fibronectin type III and laminin G domains	0.000138418	0.0109905	0.00014142	0.00569709	0.00125065	0.450359	1.08394	3.56097e-05	2.30678	0.213458	1.14716	0.000294583	-1.85515
Ehbp1	EH domain binding protein 1	0.00384767	0.0759116	0.00120176	0.279405	0.0394363	0.0337236	1.33314	0.000823185	1.79375	0.123191	1.21365	0.385597	-1.10864
Ehd1	EH-domain containing 1	0.00952505	0.128767	0.0369493	0.00401179	0.346089	0.0675943	1.19813	0.0383758	-1.23591	0.320187	-1.09491	0.00774977	1.35242
Ehd2	EH-domain containing 2	0.00138613	0.0415613	0.00517427	0.000808804	0.273906	0.0212817	1.68865	0.00780501	-1.90865	0.0995716	-1.40726	0.00195704	2.29029
Ehd3	EH-domain containing 3	0.00016746	0.012221	2.8123e-05	0.0542197	0.206048	0.552028	-1.11569	0.00100389	-2.43144	0.000114404	-3.42706	0.033282	-1.57254
Ehd4	EH-domain containing 4	3.8935e-05	0.00595257	2.00694e-05	0.000307449	0.175029	0.000704992	1.35351	0.000780479	-1.34705	8.01289e-05	-1.51817	0.012193	1.20095
Eif2s2 /// Gm9892	eukaryotic translation initiation factor 2, subunit 2 (beta) /// predicted gene 9892	0.00376187	0.0750726	0.00391595	0.720993	0.00440098	0.0362453	-1.23345	0.000506318	-1.5972	0.954444	-1.00493	0.0161744	1.28855
Eif3a	eukaryotic translation initiation factor 3, subunit A	0.00959013	0.129147	0.00153736	0.352238	0.883687	0.44398	-1.10153	0.008933	-1.51003	0.0122749	-1.47179	0.570457	-1.07363
Eif4a2	eukaryotic translation initiation factor 4A2	0.00611752	0.100111	0.041604	0.0199567	0.00742398	0.653178	1.02685	0.00287773	1.27142	0.445771	-1.04658	0.00183809	-1.29585
Eif4e	eukaryotic translation initiation factor 4E	0.00114087	0.0366223	0.000425706	0.852392	0.00769621	0.0457833	-1.12887	0.000174969	-1.40082	0.154529	-1.08402	0.0299811	1.14472
Eif4g1	eukaryotic translation initiation factor 4, gamma 1	0.00637411	0.102451	0.00171443	0.180582	0.117104	0.842963	1.05809	0.0776236	-1.74786	0.00198264	-3.46867	0.052141	-1.87556
Eif5b	eukaryotic translation initiation factor 5B	0.00945087	0.128232	0.00147999	0.397813	0.846139	0.461563	-1.05222	0.0125373	1.23477	0.00822932	1.25802	0.637378	-1.03277
Elk3	ELK3, member of ETS oncogene family	0.000106101	0.00957054	2.79411e-05	0.00457165	0.166425	0.00500941	1.49958	0.00113475	-1.6862	0.000102689	-2.11735	0.131807	1.19422
Elmo2	engulfment and cell motility 2, ced-12 homolog (C. elegans)	0.00880359	0.123309	0.00131629	0.502596	0.831	0.532498	1.10928	0.0116231	-1.67771	0.00733295	-1.76299	0.74228	1.05562
Elovl1	elongation of very long chain fatty acids (FEN1/Elo2, SUR4/Elo3, yeast)-like 1	0.000294034	0.0170676	4.71153e-05	0.126784	0.184254	0.863625	1.01098	0.000165047	-1.50376	0.00182611	-1.32501	0.0560833	1.14737
Elovl5	ELOVL family member 5, elongation of long chain fatty acids (yeast)	0.00272678	0.0610628	0.000506383	0.578388	0.111292	0.416929	-1.08959	0.00079296	-1.68923	0.02712	-1.31069	0.132452	1.18284
Eltd1	EGF, latrophilin seven transmembrane domain containing 1	0.00219918	0.0542943	0.000565167	0.709333	0.0307097	0.0663165	1.80841	0.0749279	-1.76925	0.000429063	-4.96853	0.153087	-1.5529
Emb	embigin	7.62979e-05	0.00831187	1.03611e-05	0.165718	0.293257	0.0978202	-1.7414	5.85241e-05	-9.71133	0.000293005	-6.06417	0.784304	-1.0874
Emcn	endomucin	0.00220749	0.0542943	0.00120014	0.140839	0.0113002	0.00844033	1.92259	0.28442	-1.24124	0.000416214	-2.9686	0.279895	-1.24397
Emilin2	elastin microfibril interfacer 2	0.000217394	0.0143343	0.000392711	0.00136837	0.00347119	0.634099	1.19041	0.000110989	-11.8396	0.254908	-1.54048	0.000237073	9.14906
Eml4	echinoderm microtubule associated protein like 4	0.00743089	0.111886	0.00146516	0.135057	0.990373	0.277	-1.13864	0.00993127	1.4535	0.0101943	1.45066	0.270351	-1.14087
Enah	enabled homolog (Drosophila)	4.0676e-07	0.000689666	6.77734e-08	0.871231	0.000306591	0.00317288	-1.21998	1.1445e-07	-2.3124	1.88733e-05	-1.53617	0.00230229	1.23387
Enc1	ectodermal-neural cortex 1	1.5155e-05	0.00347396	3.3082e-06	0.00207479	0.106738	0.0971883	1.20324	1.45605e-05	-2.49952	0.000148114	-1.94052	0.00214569	1.54985
Endod1	endonuclease domain containing 1	0.00983949	0.130429	0.00150663	0.945187	0.446728	0.620054	1.08643	0.00453369	1.87245	0.0242921	1.56101	0.555039	-1.10409
Endou	endonuclease, polyU-specific	0.00490058	0.0875331	0.0197168	0.0316324	0.00594064	0.00210286	1.06055	0.00158321	1.06357	0.584337	-1.00754	0.454296	-1.01041
Enho	energy homeostasis associated	0.000463028	0.0224307	0.00195364	0.00145379	0.00360867	0.643277	-1.09136	0.756614	-1.06001	0.000299402	-3.01257	0.000251137	-3.10167
Eno1	enolase 1, alpha non-neuron	0.00885255	0.123533	0.00200435	0.918268	0.0981245	0.247067	-1.19921	0.00198893	-1.92587	0.100274	-1.31031	0.199514	1.22563
Eno1 /// Gm5506	enolase 1, alpha non-neuron /// predicted gene 5506	0.00143445	0.0424229	0.000289397	0.67701	0.0516346	0.226427	-1.16202	0.000349922	-1.9728	0.0271793	-1.3622	0.0908867	1.24632
Enpp2	ectonucleotide pyrophosphatase/phosphodiesterase 2	0.00037462	0.019825	0.000536992	0.00637196	0.00245877	0.642194	1.11987	0.000112423	5.16521	0.416963	1.22226	0.000474075	-3.77362
Enpp3	ectonucleotide pyrophosphatase/phosphodiesterase 3	0.0051076	0.0896402	0.00304155	0.803879	0.0106542	0.0626957	2.0267	0.000724344	5.66358	0.552723	1.22454	0.0355861	-2.28208
Entpd1	ectonucleoside triphosphate diphosphohydrolase 1	0.00583054	0.0969639	0.00155289	0.952113	0.0498794	0.132365	1.48649	0.129952	-1.49078	0.00111941	-3.2265	0.150978	-1.45599
Entpd5	ectonucleoside triphosphate diphosphohydrolase 5	0.000473812	0.0226583	0.000336254	0.00349898	0.0314288	0.324876	-1.17275	0.00030283	2.51062	0.044773	1.43488	0.00148042	-2.05197
Entpd7	ectonucleoside triphosphate diphosphohydrolase 7	0.00234983	0.0562227	0.00234714	0.178309	0.00449553	0.123781	-1.1734	0.000378181	-1.72448	0.746727	-1.03157	0.00518823	1.42466
Eny2	enhancer of yellow 2 homolog (Drosophila)	0.00110934	0.0359687	0.016972	0.151777	0.000372275	0.0162189	-1.13303	0.000238381	-1.29494	0.0768671	1.08716	0.000751419	1.24252
Epas1	endothelial PAS domain protein 1	0.000307073	0.0175976	0.000113692	0.00395472	0.196162	0.104533	1.17964	0.000345718	-1.70933	0.0042598	-1.42778	0.00505413	1.41226
Epb4.1	erythrocyte protein band 4.1	0.000191347	0.0131858	3.43049e-05	0.0401004	0.200724	0.0263917	-1.35445	0.00125079	1.72141	0.000132997	2.14551	0.4778	-1.08672
Epb4.1l3	erythrocyte protein band 4.1-like 3	0.000152096	0.0115483	4.96483e-05	0.011589	0.0169259	0.863645	-1.02242	5.84043e-05	2.61292	0.00893621	1.53576	0.00220303	-1.73954
Epdr1	ependymin related protein 1 (zebrafish)	8.06244e-05	0.00848982	0.00203205	0.000686463	0.000119737	0.293566	1.07405	4.06239e-05	1.67119	0.12141	-1.1164	2.39789e-05	-1.73708
Epha1	Eph receptor A1	0.00108225	0.0356192	0.000189433	0.140773	0.248437	0.789812	-1.05294	0.000593274	2.78443	0.00594545	2.00287	0.076141	-1.46382
Epha4	Eph receptor A4	0.000361074	0.019433	0.000364145	0.00389646	0.00689016	0.784169	-1.05073	0.000149618	3.23457	0.144816	1.32611	0.000655834	-2.56286
Ephb2	Eph receptor B2	0.000113945	0.00988272	2.39695e-05	0.0496716	0.0269614	0.78842	1.05976	4.15455e-05	5.39144	0.00286327	2.42396	0.00756809	-2.0988
Ephb6	Eph receptor B6	0.00357456	0.0727511	0.000476388	0.802675	0.951306	0.893565	1.05022	0.00419455	4.07054	0.0037041	4.20127	0.825952	1.08395
Eppk1	epiplakin 1	0.000336424	0.0186406	4.83146e-05	0.820663	0.129122	0.210303	-1.29384	0.000141502	-3.60129	0.00234416	-2.29039	0.332825	1.21525
Eps15	epidermal growth factor receptor pathway substrate 15	0.0010571	0.0350887	0.000191054	0.698035	0.0669201	0.11246	1.09729	0.000294564	1.37278	0.0149496	1.17442	0.259371	-1.06526
Erbb2ip	Erbb2 interacting protein	0.000477297	0.0226583	6.40097e-05	0.312848	0.618819	0.702672	-1.0314	0.000439698	1.56461	0.00105717	1.47764	0.292198	-1.0921
Erlec1	endoplasmic reticulum lectin 1	0.00774792	0.114113	0.00124316	0.311947	0.937035	0.435552	1.08572	0.00808127	1.42007	0.0095771	1.40376	0.500529	1.07325
Ermp1	endoplasmic reticulum metallopeptidase 1	0.000646731	0.0268031	9.75663e-05	0.125907	0.921236	0.236312	-1.21305	0.00107929	2.11967	0.000902221	2.16632	0.288843	-1.18692
Ern1	endoplasmic reticulum (ER) to nucleus signalling 1	0.00157005	0.0449024	0.000477695	0.167771	0.0280098	0.435383	-1.15577	0.000364375	-2.82664	0.0682738	-1.44968	0.0179731	1.68705
Erp44	endoplasmic reticulum protein 44	0.00466984	0.0849252	0.0378315	0.00628712	0.0140745	0.709879	1.02687	0.00412908	-1.31376	0.661686	1.03173	0.00134159	1.39187
Esam	endothelial cell-specific adhesion molecule	0.00437229	0.0817827	0.0109307	0.892464	0.00234396	0.0126714	1.25305	0.464613	1.05568	0.000624424	-1.46675	0.0170838	-1.23572
Esd /// Gm2904	esterase D/formylglutathione hydrolase /// predicted pseudogene 2904	0.0032761	0.0687874	0.000503079	0.267654	0.777446	0.324765	1.08809	0.00310029	1.39929	0.00553129	1.3535	0.542732	1.05248
Esr1	estrogen receptor 1 (alpha)	0.000658048	0.0269253	0.00011495	0.0644066	0.545772	0.0854141	-1.70785	0.000660522	-4.34129	0.00203053	-3.40346	0.315934	-1.33891
Esyt3	extended synaptotagmin-like protein 3	0.00194106	0.0508323	0.000262576	0.656997	0.569452	0.927897	-1.03214	0.00419579	3.82044	0.00136305	5.07605	0.477305	1.28728
Etfb	electron transferring flavoprotein, beta polypeptide	0.00202263	0.0519935	0.00086439	0.259075	0.0124842	0.196626	-1.19154	0.000355393	-2.08762	0.204735	-1.18741	0.0140886	1.4755
Etfdh	electron transferring flavoprotein, dehydrogenase	0.00190756	0.050165	0.000532343	0.457237	0.0254261	0.20328	-1.1511	0.000373348	-1.81549	0.0809843	-1.22475	0.0375103	1.28776
Etl4	enhancer trap locus 4	0.000120433	0.0102291	1.58031e-05	0.834794	0.177202	0.26494	1.14829	6.61177e-05	2.38895	0.000603874	1.87658	0.397422	-1.10863
Ets2	E26 avian leukemia oncogene 2, 3' domain	2.76162e-05	0.00479046	4.65001e-06	0.108358	0.0182702	0.440271	-1.11302	1.024e-05	-3.6177	0.000527436	-2.08483	0.00981824	1.55905
Etv1	ets variant gene 1	0.00170906	0.0467153	0.000295088	0.179364	0.295932	0.104445	1.55471	0.000939415	3.41106	0.00795759	2.33016	0.809018	1.06205
Etv3	ets variant gene 3	0.000652094	0.0269253	9.68582e-05	0.176333	0.50195	0.160719	1.1115	0.000538	1.46206	0.00184895	1.36596	0.596311	1.03844
Etv5	ets variant gene 5	0.00176618	0.0477557	0.000503479	0.0229364	0.446899	0.193516	1.30148	0.00932837	1.88054	0.00191558	2.31992	0.0341389	1.60556
Exph5	exophilin 5	0.00651205	0.1037	0.00225857	0.126117	0.0800149	0.839146	1.06102	0.001912	3.60021	0.127405	1.61676	0.0304402	-2.09874
Expi	extracellular proteinase inhibitor	1.22522e-05	0.00317988	6.04591e-06	0.000691496	0.00145612	0.683046	1.0782	4.92245e-06	-6.7644	0.00371395	-2.05228	9.87451e-05	3.55381
F13a1	coagulation factor XIII, A1 subunit	4.51188e-05	0.00635907	1.41083e-05	0.00102043	0.355265	0.021168	1.7042	0.000357705	3.00958	8.40908e-05	3.89806	0.00281053	2.20731
F2r	coagulation factor II (thrombin) receptor	0.000178154	0.012707	3.09133e-05	0.0257415	0.921691	0.0998516	1.33273	0.000377658	2.47187	0.000321469	2.52723	0.0800207	1.36258
Fabp5	fatty acid binding protein 5, epidermal	5.80514e-06	0.00244562	1.37741e-06	0.00559553	0.00222227	0.649369	-1.07617	1.99036e-06	-6.57689	0.000376471	-2.48833	0.000414235	2.45602
Fabp5 /// Gm3601	fatty acid binding protein 5, epidermal /// predicted gene 3601	0.000359557	0.0193976	8.37551e-05	0.0413853	0.0616509	0.861168	1.04119	0.000152912	-4.46894	0.00671042	-2.24952	0.0116676	2.06845
Fah	fumarylacetoacetate hydrolase	0.00104485	0.0348291	0.000138152	0.734137	0.482968	0.464066	-1.1212	0.00266391	1.89233	0.000705206	2.20914	0.792908	1.04122
Fam102b	family with sequence similarity 102, member B	8.04475e-05	0.00848982	1.10948e-05	0.348286	0.126012	0.628334	1.03239	4.25418e-05	1.66294	0.000502237	1.42701	0.0922125	-1.12877
Fam105a	family with sequence similarity 105, member A	0.00727103	0.11075	0.00117883	0.818952	0.296468	0.550951	1.11462	0.00275533	2.10207	0.0278341	1.59612	0.366585	-1.18156
Fam110c	family with sequence similarity 110, member C	0.00262447	0.0597508	0.000831873	0.510849	0.0223403	0.169327	-1.35225	0.000471755	-3.10236	0.132837	-1.39687	0.03789	1.6424
Fam111a	family with sequence similarity 111, member A	0.000759487	0.0288146	0.137887	0.000200454	0.026877	0.0296604	1.30871	0.476474	-1.07906	0.0151605	1.36828	0.00019494	1.93224
Fam116a	family with sequence similarity 116, member A	0.0078197	0.114685	0.00125579	0.400166	0.554097	0.317997	-1.06478	0.00472025	-1.25644	0.0170734	-1.19341	0.852754	-1.01136
Fam120b	family with sequence similarity 120, member B	0.00436521	0.0817589	0.0030803	0.00997807	0.278046	0.15956	-1.19065	0.00539965	1.52988	0.0655193	1.27123	0.0126774	-1.43291
Fam123b	family with sequence similarity 123, member B	0.00453007	0.0835969	0.00117634	0.359247	0.0628444	0.0576593	1.31273	0.00105281	1.84844	0.0875168	1.27012	0.425703	-1.10862
Fam126a	family with sequence similarity 126, member A	0.00901119	0.124629	0.00136955	0.79608	0.468948	0.488258	-1.08228	0.0043815	-1.53313	0.0214498	-1.36383	0.736383	1.03867
Fam13b	family with sequence similarity 13, member B	0.00697773	0.107997	0.00190552	0.159108	0.134733	0.939319	1.00618	0.00233335	1.41039	0.0766153	1.17275	0.0525333	-1.19525
Fam13c	family with sequence similarity 13, member C	0.00902284	0.124751	0.00544235	0.469	0.0180215	0.157672	1.08928	0.583241	-1.03186	0.00141925	-1.2987	0.0300052	-1.15545
Fam160a2	family with sequence similarity 160, member A2	0.00111208	0.0360057	0.000145079	0.535618	0.864972	0.747343	-1.02916	0.00119827	1.52503	0.00164749	1.49274	0.576712	-1.05142
Fam162a	family with sequence similarity 162, member A	0.00829391	0.118637	0.0023142	0.384629	0.0754656	0.450413	-1.10244	0.00187754	-1.7491	0.135249	-1.22653	0.0695763	1.29355
Fam171b	family with sequence similarity 171, member B	0.000655809	0.0269253	0.000123872	0.0576655	0.309828	0.0479613	1.40621	0.00336255	-1.82489	0.00048173	-2.28328	0.447223	1.1239
Fam176a	family with sequence similarity 176, member A	0.00335225	0.0696087	0.205557	0.00240521	0.00882625	0.5325	1.17126	0.00926949	-2.28321	0.182945	1.42383	0.000562413	3.80765
Fam178b	family with sequence similarity 178, member B	0.00820379	0.117895	0.00222135	0.0956415	0.292584	0.0655891	-1.83098	0.0481588	1.9368	0.00439833	3.04357	0.604692	-1.16516
Fam181b	family with sequence similarity 181, member B	0.00456712	0.0840981	0.00152476	0.0996491	0.0799317	0.922019	1.0268	0.00145101	3.46447	0.0922711	1.64945	0.0256842	-2.04556
Fam184b	family with sequence similarity 184, member B	0.000873656	0.0310993	0.000118771	0.545402	0.40705	0.317871	-1.31358	0.00263868	3.00233	0.000553143	4.12167	0.867483	1.04511
Fam188a	family with sequence similarity 188, member A	2.39566e-05	0.00442814	1.71031e-05	0.000980059	0.000926827	0.975332	-1.00135	8.22777e-06	-1.53144	0.022301	-1.12741	9.38794e-05	1.35652
Fam189a1	family with sequence similarity 189, member A1	0.00166057	0.0463448	0.000302072	0.0877862	0.630859	0.336918	1.43337	0.00166777	-5.13026	0.00433925	-3.9995	0.122268	1.83863
Fam194a	family with sequence similarity 194, member A	0.00111543	0.0360881	0.000155685	0.975022	0.2824	0.451161	-1.21879	0.000547811	-3.98952	0.00448447	-2.65528	0.426483	1.23277
Fam198b	family with sequence similarity 198, member B	0.00148582	0.0434578	0.0450805	0.985319	0.000307597	0.00265884	1.50694	0.000341211	1.7669	0.0317661	-1.28193	0.00275737	-1.50307
Fam26e	family with sequence similarity 26, member E	0.00799495	0.116279	0.00192529	0.101161	0.441411	0.0965664	1.40959	0.030167	-1.61562	0.00542183	-1.99097	0.482242	1.14385
Fam32a	family with sequence similarity 32, member A	0.00298578	0.064797	0.00244517	0.00468921	0.876517	0.021299	-1.21718	0.0180772	1.22617	0.0128153	1.24547	0.0302444	-1.19832
Fam3c	family with sequence similarity 3, member C	0.00642979	0.102943	0.00178826	0.0491605	0.774038	0.191072	-1.22368	0.0162431	-1.53513	0.00866044	-1.62902	0.101747	-1.29851
Fam46b	family with sequence similarity 46, member B	0.00100711	0.0340494	0.00416845	0.0122606	0.0017126	0.351162	-1.07313	0.000300127	-1.54118	0.654401	1.0337	0.000545992	1.48455
Fam46c	family with sequence similarity 46, member C	6.97927e-05	0.0080299	0.00432722	5.4908e-05	0.00101769	0.0905049	1.1666	0.462066	-1.0638	0.000223678	1.66104	1.80257e-05	2.0614
Fam47e	family with sequence similarity 47, member E	0.00215241	0.0536428	0.000377959	0.109628	0.819165	0.187955	-1.33027	0.00257528	-2.35077	0.00407639	-2.2001	0.301114	-1.24501
Fam53b	family with sequence similarity 53, member B	0.000233337	0.0148221	7.83198e-05	0.0503981	0.00750935	0.402869	1.05921	5.62505e-05	1.65354	0.0269878	1.1924	0.00326578	-1.30922
Fam54b	family with sequence similarity 54, member B	7.79067e-07	0.0009332	1.0386e-07	0.899507	0.00641869	0.0372598	-1.09317	3.58977e-07	-1.717	8.71736e-06	-1.42737	0.0279759	1.10039
Fam55b	family with sequence similarity 55, member B	0.00904289	0.124799	0.0164558	0.123518	0.00953439	0.272542	1.09238	0.803678	1.01946	0.0019149	-1.40492	0.00685731	-1.31114
Fam57a	family with sequence similarity 57, member A	5.48079e-08	0.000269828	1.19968e-08	0.000979988	2.46657e-05	0.0344865	-1.24988	1.53642e-08	-7.27605	6.3483e-06	-2.48783	1.06779e-05	2.33994
Fam63a	family with sequence similarity 63, member A	0.000177619	0.012707	0.00234775	0.000424833	0.000976187	0.634976	1.024	0.000156566	-1.37842	0.643326	1.0234	6.01513e-05	1.44454
Fam65b	family with sequence similarity 65, member B	0.000274171	0.0163997	3.49987e-05	0.687319	0.395241	0.37938	-1.22861	0.000194536	-4.18409	0.000824695	-3.15871	0.742592	1.07814
Fam73b	family with sequence similarity 73, member B	0.00168152	0.0465265	0.000309167	0.823724	0.0782469	0.241647	-1.0724	0.000455162	-1.37028	0.0216783	-1.17025	0.150493	1.09188
Fam76b	family with sequence similarity 76, member B	0.00582547	0.09695	0.00308869	0.0732788	0.0444362	0.826204	1.02098	0.00167008	1.52884	0.239723	1.12328	0.0137808	-1.33308
Fam82b	family with sequence similarity 82, member B	0.000947138	0.0328051	0.000184977	0.204234	0.0839926	0.687327	1.04591	0.000322544	1.90673	0.0123769	1.41258	0.0450798	-1.29057
Fam92a	family with sequence similarity 92, member A	0.00386586	0.0761988	0.000926621	0.847896	0.0516685	0.117192	1.19404	0.000798726	1.69494	0.0814551	1.22294	0.178281	-1.16073
Fasn	fatty acid synthase	0.0016843	0.0465732	0.00120245	0.0509307	0.00974322	0.467486	-1.11307	0.00038461	-2.27273	0.313409	-1.16309	0.00390999	1.75555
Fat3	FAT tumor suppressor homolog 3 (Drosophila)	0.00183922	0.0491406	0.000344609	0.71702	0.078862	0.280211	1.18767	0.0239702	-1.51083	0.00049495	-2.30599	0.129647	-1.28513
Fbln1	fibulin 1	0.000254891	0.0158345	6.18558e-05	0.589859	0.00838238	0.0733488	1.54329	5.02327e-05	5.22002	0.0189593	1.85415	0.0213431	-1.82424
Fbln2	fibulin 2	0.000253655	0.0157795	0.00892778	0.00029809	0.00158417	0.352973	1.35908	0.000436296	-5.95636	0.403681	1.31562	6.28714e-05	10.6502
Fbln5	fibulin 5	0.000141228	0.0111551	0.000876299	8.7424e-05	0.0834714	0.000182355	2.23852	0.00100405	1.86219	0.0552055	1.31884	0.00575467	1.58537
Fbn1	fibrillin 1	7.11406e-05	0.00810231	0.0573364	1.0236e-05	0.628002	0.000180464	1.3964	0.259968	1.06386	0.0904472	1.10327	8.78944e-05	1.44813
Fbxl4	F-box and leucine-rich repeat protein 4	0.0069227	0.107609	0.00269676	0.0349421	0.322911	0.325207	-1.12604	0.00546937	1.53253	0.0520938	1.29459	0.0348226	-1.33301
Fbxo28	F-box protein 28	0.00554553	0.0946665	0.00128743	0.0807293	0.544399	0.0998376	-1.24594	0.00473936	-1.57997	0.0177326	-1.42135	0.362613	-1.12086
Fbxo7	F-box protein 7	0.000188748	0.0130988	6.89059e-05	0.0476543	0.00484985	0.314633	-1.1159	4.2411e-05	-2.27282	0.0325091	-1.30203	0.00235649	1.5643
Fbxw17	F-box and WD-40 domain protein 17	0.000992921	0.0337149	0.000190532	0.794701	0.0482359	0.183322	-1.24573	0.000249887	-2.56112	0.0186887	-1.5583	0.103503	1.31933
Fcgbp	Fc fragment of IgG binding protein	0.00232469	0.0558284	0.00104583	0.0167225	0.143907	0.353266	-1.19126	0.00157213	2.29789	0.0435933	1.5298	0.0112486	-1.78938
Fcna	ficolin A	0.00305644	0.065736	0.00337129	0.0131657	0.0317012	0.00353493	2.67713	0.00145191	3.14445	0.315048	1.29526	0.695893	1.10277
Fdft1	farnesyl diphosphate farnesyl transferase 1	0.000765956	0.028978	0.00117888	0.0520494	0.00154584	0.125739	-1.20268	0.000138712	-2.08224	0.884478	-1.01633	0.00114331	1.70352
Fdps	farnesyl diphosphate synthetase	0.0015436	0.0444844	0.000273546	0.823921	0.0873524	0.259227	-1.34236	0.000440608	-4.00861	0.0177949	-2.05598	0.162234	1.45247
Fem1a	feminization 1 homolog a (C. elegans)	0.00418055	0.0796565	0.000640178	0.840415	0.29907	0.378467	-1.08032	0.00173503	-1.46514	0.0160984	-1.28635	0.541235	1.0543
Fert2	fer (fms/fps related) protein kinase, testis specific 2	0.009605	0.129147	0.00142802	0.646921	0.65335	0.994859	1.00081	0.00608476	-1.5668	0.0161724	-1.44611	0.523983	1.08433
Fez1	fasciculation and elongation protein zeta 1 (zygin I)	0.000621174	0.0262676	0.000238273	0.734862	0.00465567	0.0172387	1.52559	9.38045e-05	2.75601	0.128739	1.26998	0.0370784	-1.42248
Fgf1	fibroblast growth factor 1	0.00622181	0.101121	0.00266262	0.0396555	0.161698	0.536726	-1.18256	0.0033374	2.9177	0.0882	1.65584	0.0222933	-2.08375
Fgf11	fibroblast growth factor 11	0.000205751	0.0138501	2.92132e-05	0.955105	0.10676	0.248832	1.27021	8.68052e-05	4.04366	0.00155096	2.46697	0.22151	-1.29043
Fgf18	fibroblast growth factor 18	7.23901e-06	0.00261189	2.93344e-06	0.000623511	0.00150349	0.628946	-1.17279	3.00337e-06	38.1711	0.00134605	4.59337	9.46018e-05	-9.7459
Fgfbp1	fibroblast growth factor binding protein 1	0.00152186	0.0440266	0.000225527	0.217058	0.930092	0.341373	-1.37944	0.00225164	4.06704	0.00190016	4.23604	0.402731	-1.3244
Fgfr2	fibroblast growth factor receptor 2	0.00722781	0.110502	0.0130053	0.0126747	0.0532413	0.528841	-1.07157	0.00487441	1.49831	0.536256	1.07021	0.00479155	-1.50022
Fgfrl1	fibroblast growth factor receptor-like 1	4.11913e-06	0.00218302	5.21534e-07	0.983663	0.0467297	0.13832	-1.10516	2.34241e-06	-2.05526	2.72349e-05	-1.67969	0.132231	1.10717
Fh1	fumarate hydratase 1	0.00991985	0.130938	0.0143456	0.256707	0.00919023	0.159906	-1.17555	0.00172074	-1.61899	0.838465	1.02223	0.0112448	1.40783
Figf	c-fos induced growth factor	0.000121692	0.010278	2.58314e-05	0.00777604	0.702227	0.0578012	1.49963	0.000217779	-3.20559	0.000404435	-2.89294	0.0241626	1.66171
Fip1l1	FIP1 like 1 (S. cerevisiae)	0.00843991	0.119933	0.00167468	0.141843	0.963371	0.295704	-1.07831	0.0106708	1.25005	0.011794	1.24442	0.269734	-1.08319
Fkbp11	FK506 binding protein 11	9.20626e-05	0.00902634	2.70277e-05	0.00734749	0.0241864	0.59079	1.13666	4.34743e-05	-6.24015	0.00351752	-2.5447	0.00205152	2.78734
Fkbp2	FK506 binding protein 2	0.000890063	0.0315339	0.000398862	0.0113679	0.0627626	0.455509	1.06048	0.000487894	-1.52536	0.032444	-1.21343	0.00495214	1.33309
Fkbp7	FK506 binding protein 7	0.000405752	0.0207012	8.93507e-05	0.0162875	0.649327	0.108024	1.12214	0.00138724	1.35605	0.000608805	1.41499	0.0382827	1.17091
Fkbp9	FK506 binding protein 9	0.00161458	0.0455646	0.000483791	0.0177603	0.544624	0.0341571	1.24107	0.00216937	1.45638	0.00756642	1.35011	0.136387	1.15051
Flnb	filamin, beta	0.00215098	0.0536428	0.000949838	0.0966428	0.0205928	0.501385	-1.12401	0.000493462	-2.5462	0.157513	-1.29554	0.00985466	1.74853
Flnc	filamin C, gamma	0.009207	0.126214	0.0118628	0.00744996	0.603153	0.0199919	1.70983	0.0926771	-1.42403	0.0281757	-1.64083	0.0656451	1.48392
Flrt2	fibronectin leucine rich transmembrane protein 2	2.05259e-05	0.00409057	3.89124e-06	0.00557787	0.128851	0.182846	1.12379	0.000161294	1.70222	1.79105e-05	2.06178	0.00485622	1.36117
Flrt3	fibronectin leucine rich transmembrane protein 3	4.46782e-05	0.00635759	1.11821e-05	0.49732	0.00196935	0.027578	1.31822	8.45693e-06	2.79633	0.00674994	1.45122	0.00609922	-1.46173
Flt1	FMS-like tyrosine kinase 1	0.000104924	0.00950239	0.000118768	0.0409206	0.0003239	0.0357938	1.42069	0.521319	-1.09795	1.63558e-05	-3.58009	0.000337026	-2.29517
Flt3l /// Rpl13a	FMS-like tyrosine kinase 3 ligand /// ribosomal protein L13A	0.0038687	0.0761988	0.410009	0.0102774	0.00227266	0.471917	1.12807	0.00579421	1.8135	0.0369501	-1.49037	0.000591549	-2.39595
Fmo1	flavin containing monooxygenase 1	4.16485e-06	0.00218302	6.20305e-07	0.536243	0.00612169	0.0634805	1.49562	1.49176e-06	10.5145	7.88897e-05	3.96221	0.0154217	-1.7743
Fmo2	flavin containing monooxygenase 2	0.000453026	0.0221125	0.000116771	0.0718482	0.0291206	0.692687	1.16383	0.000137793	12.3968	0.0158614	3.09099	0.0101999	-3.44606
Fmod	fibromodulin	5.98274e-08	0.000269828	7.513e-09	0.0190291	0.0165615	0.00297012	1.72509	4.66265e-08	12.7867	3.15999e-07	7.35062	0.950283	-1.00837
Fn1	fibronectin 1	0.000281934	0.0166264	3.78574e-05	0.205616	0.960635	0.375626	-1.35926	0.000436966	-6.52742	0.000402413	-6.68304	0.341992	-1.39166
Fnbp1l	formin binding protein 1-like	0.000246081	0.0154316	0.000161657	0.00121351	0.115149	0.0584497	-1.19067	0.0003426	1.60094	0.00870816	1.31371	0.00153081	-1.451
Fndc1	fibronectin type III domain containing 1	0.00739578	0.111693	0.00731196	0.0158157	0.110088	0.401316	-1.27654	0.00528393	2.84361	0.24572	1.41208	0.00898964	-2.57066
Fnta	farnesyltransferase, CAAX box, alpha	0.00436893	0.0817827	0.000823785	0.317453	0.20292	0.121047	-1.14737	0.0272689	1.23816	0.00163064	1.44639	0.826342	1.01813
Fosl2	fos-like antigen 2	2.64513e-05	0.00471533	1.39931e-05	0.00109186	0.00250201	0.663893	1.03988	1.08576e-05	-2.31326	0.00754021	-1.36	0.000173172	1.76876
Foxk1	forkhead box K1	0.00261889	0.059684	0.00654217	0.00236367	0.122113	0.0981981	1.13448	0.00523842	-1.29199	0.212454	-1.09566	0.00255913	1.33777
Foxo3	forkhead box O3	0.00749764	0.112305	0.00119523	0.322956	0.850513	0.40326	1.07644	0.00696424	1.35075	0.0104387	1.32006	0.560565	1.05199
Foxp2	forkhead box P2	0.00980459	0.130267	0.00169069	0.262852	0.822124	0.339404	1.83648	0.0144721	-6.42416	0.0088586	-7.81969	0.511279	1.50874
Foxq1	forkhead box Q1	0.00805732	0.116884	0.0032761	0.0953305	0.0848391	0.958699	1.02159	0.00256618	5.60885	0.16369	1.84585	0.0259574	-2.97442
Foxred1	FAD-dependent oxidoreductase domain containing 1	0.00545402	0.0935291	0.00129553	0.269044	0.11217	0.0687618	-1.12036	0.00157967	-1.28806	0.063049	-1.12374	0.684078	1.02309
Foxred2	FAD-dependent oxidoreductase domain containing 2	0.00210885	0.0532707	0.000341529	0.154928	0.954989	0.282688	1.28605	0.00280184	2.52989	0.00313525	2.48479	0.316104	1.26312
Fras1	Fraser syndrome 1 homolog (human)	0.000368822	0.0196158	0.000157731	0.0211639	0.0110537	0.769642	-1.04579	0.0438266	1.42366	0.000108188	2.83025	0.0024549	1.90097
Frem1	Fras1 related extracellular matrix protein 1	0.00530429	0.092016	0.000988687	0.231411	0.335284	0.139496	1.56319	0.00262954	3.22126	0.021601	2.17062	0.853383	1.05335
Frmd4a	FERM domain containing 4A	0.0016093	0.0454583	0.000448949	0.0240189	0.386774	0.224402	1.09239	0.00157141	-1.36947	0.00949085	-1.25552	0.0310727	1.19153
Frzb	frizzled-related protein	0.00144615	0.0426646	0.0512915	0.000681269	0.0189574	0.124847	1.38354	0.00611387	-2.01215	0.662048	1.08974	0.000378558	3.03372
Fstl1	follistatin-like 1	0.000554653	0.0245047	0.000367945	0.0019753	0.260159	0.00370436	1.32274	0.00102924	1.41468	0.0107879	1.25663	0.0479882	1.17496
Fut8	fucosyltransferase 8	0.000235879	0.0149625	4.78587e-05	0.0892935	0.0414344	0.736227	-1.0255	8.38119e-05	-1.69397	0.00474478	-1.32227	0.0150569	1.24925
Fxc1	fractured callus expressed transcript 1	0.000918463	0.0321684	0.000251867	0.119014	0.0305494	0.552661	-1.07295	0.000243746	-2.03587	0.0342193	-1.33592	0.0149235	1.42034
Fxr1	fragile X mental retardation gene 1, autosomal homolog	0.00723031	0.110503	0.00128058	0.793935	0.203656	0.275743	-1.11812	0.00227303	-1.52252	0.0401352	-1.26304	0.453484	1.07809
Fyco1	FYVE and coiled-coil domain containing 1	0.00413346	0.0792616	0.00479777	0.697394	0.0042713	0.0152559	1.27074	0.000560722	1.53758	0.954939	-1.00455	0.0367229	-1.2155
Fyn	Fyn proto-oncogene	0.000161725	0.0119583	1.98475e-05	0.602805	0.649167	0.493687	1.12406	0.000334161	-2.64762	0.000162666	-2.95245	0.962212	1.008
Fzd1	frizzled homolog 1 (Drosophila)	0.000198665	0.0135143	3.04787e-05	0.128597	0.195136	0.0591807	1.34717	0.000119026	2.56412	0.00112724	1.95527	0.847551	1.02729
Fzd10	frizzled homolog 10 (Drosophila)	0.00189388	0.0499802	0.000400678	0.266614	0.0810504	0.586405	1.15036	0.000560829	3.9119	0.027203	1.94743	0.0540923	-1.7462
Fzd3	frizzled homolog 3 (Drosophila)	1.91891e-05	0.00396995	3.79936e-06	0.0119403	0.0207796	0.80288	-1.03134	9.15084e-06	3.26666	0.00038768	2.01008	0.00254941	-1.67607
Fzd5	frizzled homolog 5 (Drosophila)	9.91509e-06	0.00292275	1.6631e-06	0.0361553	0.0149963	0.696734	-1.04386	4.28236e-06	-3.20113	0.000171036	-2.01385	0.00418194	1.52277
Fzd7	frizzled homolog 7 (Drosophila)	0.000477145	0.0226583	9.00047e-05	0.414067	0.040352	0.047649	1.39676	0.000132551	2.65872	0.00960065	1.62212	0.295776	-1.17346
G0s2	G0/G1 switch gene 2	0.0056744	0.0957697	0.00093479	0.879356	0.23859	0.452472	1.2319	0.00199227	3.2852	0.026961	2.04169	0.341469	-1.30616
G6pc2	glucose-6-phosphatase, catalytic, 2	0.000441486	0.0217374	0.000151438	0.0291789	0.0207616	0.880008	1.09032	0.0001415	42.8776	0.0265573	4.50357	0.00450688	-8.73215
G6pc3	glucose 6 phosphatase, catalytic, 3	0.00838193	0.119442	0.00181764	0.746801	0.112361	0.335471	-1.28616	0.00201547	-3.01586	0.0839772	-1.62335	0.172661	1.44446
G6pd2 /// G6pdx	glucose-6-phosphate dehydrogenase 2 /// glucose-6-phosphate dehydrogenase X-linked	4.31351e-05	0.00627	5.59473e-06	0.794827	0.122959	0.333552	-1.26644	2.38638e-05	-7.35797	0.000244009	-4.20419	0.196406	1.38195
G6pdx	glucose-6-phosphate dehydrogenase X-linked	3.45107e-06	0.00199625	4.50507e-07	0.2806	0.0373185	0.372344	-1.13286	1.94032e-06	-4.97818	2.51684e-05	-3.1253	0.0325464	1.40605
Gabarapl1	gamma-aminobutyric acid (GABA) A receptor-associated protein-like 1	0.00112276	0.036144	0.000177022	0.531054	0.156491	0.538297	1.06104	0.000432532	1.69768	0.00771749	1.38464	0.155357	-1.15554
Gabpb2	GA repeat binding protein, beta 2	0.000684826	0.0276017	0.00012166	0.0574373	0.635691	0.257347	-1.08622	0.00077993	1.42699	0.0018812	1.36118	0.0916921	-1.13874
Gabra1	gamma-aminobutyric acid (GABA) A receptor, subunit alpha 1	0.00599136	0.0986911	0.000816783	0.95547	0.900602	0.961022	-1.01225	0.0070869	2.37938	0.00544936	2.48647	0.89832	1.03236
Gabra3	gamma-aminobutyric acid (GABA) A receptor, subunit alpha 3	0.000721455	0.0283139	0.00042931	0.592048	0.00244669	0.0278839	1.58221	9.79522e-05	3.39435	0.351259	1.18459	0.00843969	-1.81103
Gabrb1	gamma-aminobutyric acid (GABA) A receptor, subunit beta 1	0.00812323	0.117428	0.0013495	0.894537	0.274247	0.484357	1.48333	0.033303	-3.97571	0.00288988	-9.70703	0.381171	-1.64602
Gabrp	gamma-aminobutyric acid (GABA) A receptor, pi	0.000296607	0.0171723	8.64744e-05	0.0170457	0.0444444	0.672916	-1.14285	0.000134543	8.00273	0.0086214	2.86705	0.00519232	-3.19001
Gadd45a	growth arrest and DNA-damage-inducible 45 alpha	1.30854e-05	0.0032787	1.63996e-06	0.77254	0.110634	0.321466	-1.26611	8.13737e-06	-9.44353	6.79679e-05	-5.36026	0.177222	1.39148
Gadd45g	growth arrest and DNA-damage-inducible 45 gamma	0.00335917	0.0696854	0.000446342	0.799046	0.958965	0.828635	-1.03741	0.00392819	1.92989	0.00353903	1.95383	0.885565	-1.0247
Gale	galactose-4-epimerase, UDP	1.09364e-05	0.00304551	2.41458e-06	0.00639524	0.00775033	0.927786	1.01379	4.60584e-06	-4.89678	0.000378953	-2.35823	0.000949117	2.1051
Galnt1	UDP-N-acetyl-alpha-D-galactosamine:polypeptide N-acetylgalactosaminyltransferase 1	0.00314738	0.0668944	0.000529409	0.164056	0.799368	0.395663	-1.05184	0.00561075	-1.23526	0.00332908	-1.26138	0.24008	-1.07409
Galnt7	UDP-N-acetyl-alpha-D-galactosamine: polypeptide N-acetylgalactosaminyltransferase 7	0.00550169	0.0940962	0.00109252	0.147083	0.455698	0.129608	-1.28841	0.0181367	1.55899	0.00358889	1.84101	0.577315	-1.09104
Galntl1	UDP-N-acetyl-alpha-D-galactosamine:polypeptide N-acetylgalactosaminyltransferase-like 1	0.00160385	0.0453797	0.00249417	0.579002	0.00154473	0.00577837	1.55653	0.803864	1.03091	0.000211882	-2.13292	0.0194887	-1.41267
Ganc	glucosidase, alpha; neutral C	0.000220179	0.0144126	0.00217746	0.00127623	0.000574502	0.657253	1.134	0.000109809	6.80355	0.474122	-1.22751	8.26126e-05	-7.36459
Gapdh	glyceraldehyde-3-phosphate dehydrogenase	0.00284591	0.0627365	0.000453441	0.982296	0.195682	0.340029	-1.11618	0.00101402	-1.72455	0.0162243	-1.38908	0.354791	1.11227
Garnl3	GTPase activating RANGAP domain-like 3	0.000542129	0.0243404	8.1144e-05	0.599904	0.137421	0.457269	1.08928	0.000219805	2.00505	0.00384612	1.55281	0.158954	-1.1854
Gas1	Growth arrest specific 1	0.00614227	0.100371	0.0449851	0.017117	0.00804482	0.00176232	1.10781	0.0031853	1.09697	0.447658	-1.01794	0.730444	-1.00798
Gas2	growth arrest specific 2	0.000262211	0.0160898	0.000123254	0.00182612	0.293019	0.00380281	-1.42448	0.00348356	1.43241	0.000463878	1.64739	0.040847	-1.23859
Gas2l3	growth arrest-specific 2 like 3	6.56708e-07	0.000897521	8.4347e-08	0.0322933	0.0740338	0.716417	-1.04543	5.45417e-07	5.43445	3.08978e-06	3.85698	0.0111655	-1.47299
Gas6	growth arrest specific 6	0.00816942	0.117715	0.00803768	0.0318192	0.048481	0.853267	1.03365	0.00333537	-2.04258	0.429124	-1.15523	0.00831774	1.82762
Gas7	growth arrest specific 7	0.00506062	0.0892323	0.00832913	0.0043057	0.333347	0.0737184	1.3527	0.0128386	-1.59722	0.121477	-1.28971	0.0079285	1.67523
Gatsl2	GATS protein-like 2	0.000601411	0.0257506	0.00014841	0.142185	0.0276129	0.47527	-1.08986	0.000159578	-2.14855	0.0212483	-1.38848	0.0157892	1.41982
Gba	glucosidase, beta, acid	0.000283771	0.0166862	0.00159195	0.00101798	0.00173737	0.77453	1.01623	0.00017586	-1.42839	0.963277	-1.00258	0.000136022	1.44782
Gbp8	guanylate-binding protein 8	8.59231e-05	0.00870476	1.04522e-05	0.862849	0.445348	0.670583	-1.1708	7.30695e-05	-14.283	0.000230612	-9.52168	0.507494	1.28122
Gclc	glutamate-cysteine ligase, catalytic subunit	3.91869e-05	0.00597085	5.67478e-06	0.850026	0.0349164	0.0895178	-1.28379	1.5085e-05	-3.31024	0.000471419	-2.08155	0.136464	1.23874
Gcnt2	glucosaminyl (N-acetyl) transferase 2, I-branching enzyme	0.00468228	0.085117	0.00228392	0.0276632	0.130935	0.498157	-1.16693	0.00260951	2.54975	0.0908231	1.51925	0.0149075	-1.95846
Gda	guanine deaminase	9.90633e-05	0.00930537	1.39059e-05	0.424836	0.105145	0.505441	-1.08821	4.74372e-05	-2.60875	0.000706871	-1.90718	0.0959624	1.25698
Gdap10	ganglioside-induced differentiation-associated-protein 10	0.00364157	0.0735177	0.000519834	0.510228	0.631214	0.425228	1.23343	0.00261094	2.92744	0.00702626	2.45446	0.896369	1.03414
Gdf10	growth differentiation factor 10	0.00444489	0.0825996	0.0026182	0.782437	0.00979617	0.0608167	1.69565	0.000628922	3.71811	0.529236	1.17265	0.0323946	-1.8699
Gdi2	guanosine diphosphate (GDP) dissociation inhibitor 2	0.00167471	0.0464789	0.0645787	0.0934987	0.000456029	0.0278186	-1.05004	0.00054551	-1.10616	0.0361624	1.04682	0.000666334	1.10277
Gfra2	glial cell line derived neurotrophic factor family receptor alpha 2	0.00265904	0.060258	0.0010714	0.068332	0.0405522	0.0123423	2.12647	0.000772781	3.42982	0.109525	1.52581	0.818955	-1.05709
Ggt6	gamma-glutamyltransferase 6	0.00763356	0.113325	0.0186611	0.0232506	0.0193773	0.935244	1.00965	0.986544	-1.00199	0.00324092	-1.60694	0.00372769	-1.58843
Ggta1	glycoprotein galactosyltransferase alpha 1, 3	0.000989192	0.0336883	0.00023725	0.021348	0.870646	0.0650836	1.32997	0.00253433	-1.78054	0.00184696	-1.83795	0.0940872	1.28843
Ghrh	growth hormone releasing hormone	0.000358817	0.0193976	9.80867e-05	0.0210659	0.0600515	0.646384	1.24412	0.000170084	-20.5511	0.00806841	-4.97504	0.00727492	5.13926
Gimap4	GTPase, IMAP family member 4	0.00243894	0.0575306	0.00103275	0.386949	0.0126647	0.0196558	1.7487	0.234529	-1.28031	0.000401836	-3.05305	0.145234	-1.36366
Gja1	gap junction protein, alpha 1	7.5177e-05	0.00823201	7.7569e-05	0.0025985	0.000958217	0.600586	-1.10303	2.17004e-05	-4.87844	0.141678	-1.34089	0.000163655	3.29838
Gja4	gap junction protein, alpha 4	0.00217578	0.0540661	0.00058398	0.0360333	0.32361	0.3308	1.29884	0.00170519	-3.21347	0.0139152	-2.2071	0.0356515	1.89107
Gjb1	gap junction protein, beta 1	0.00347421	0.0713183	0.00186811	0.0434368	0.0409763	0.979564	1.00367	0.172416	-1.23098	0.00113521	-1.98403	0.00915395	-1.60584
Gjb2	gap junction protein, beta 2	0.00297318	0.0647366	0.000395018	0.740697	0.905047	0.880491	1.05605	0.00378854	4.12027	0.00298006	4.38021	0.750352	1.12268
Gjc1	gap junction protein, gamma 1	0.00472198	0.0855345	0.00129498	0.153017	0.100095	0.0411445	1.23297	0.00147547	1.50355	0.0684047	1.19883	0.847964	-1.01721
Gla	galactosidase, alpha	0.000469749	0.0225542	0.000125884	0.270935	0.0122817	0.188088	-1.17356	9.74069e-05	-2.21404	0.0318049	-1.33474	0.0144139	1.41346
Glb1l2	galactosidase, beta 1-like 2	0.000602491	0.0257563	7.98639e-05	0.405656	0.600121	0.343607	-1.22829	0.00133488	2.67243	0.000519969	3.12881	0.82028	-1.04913
Glb1l3	galactosidase, beta 1 like 3	9.62332e-05	0.00923528	1.21671e-05	0.561245	0.306799	0.740232	-1.15077	0.000336204	11.4769	6.86941e-05	21.5821	0.264304	1.6341
Glce	glucuronyl C5-epimerase	4.19387e-05	0.00622197	5.36296e-06	0.195322	0.441297	0.681065	-1.04597	4.02634e-05	2.34615	0.000119022	2.07927	0.154575	-1.18022
Gldc	glycine decarboxylase	1.80752e-06	0.00153813	8.33188e-07	0.000362507	0.000147061	1.95591e-05	5.86048	5.39281e-07	17.1614	0.00129514	2.60409	0.56963	-1.12451
Gli3	GLI-Kruppel family member GLI3	0.000155564	0.0116935	3.9068e-05	0.00483978	0.91242	0.0294392	1.25122	0.000473342	1.61576	0.00039373	1.63788	0.0229664	1.26835
Glis2	GLIS family zinc finger 2	0.00511322	0.0896402	0.000770325	0.748003	0.379284	0.397821	1.22031	0.00237094	2.65064	0.0156556	1.9767	0.683527	-1.09885
Glrx2	glutaredoxin 2 (thioltransferase)	9.9345e-05	0.00930537	1.35501e-05	0.158911	0.359684	0.691563	1.03202	8.17347e-05	-1.75304	0.000340901	-1.57787	0.112	1.1466
Glt25d2	glycosyltransferase 25 domain containing 2	0.00818869	0.117785	0.0136057	0.0252113	0.0299591	0.939158	1.04219	0.00348489	-8.55251	0.725199	-1.21054	0.00520114	7.36312
Glt8d1	glycosyltransferase 8 domain containing 1	0.0015693	0.0449024	0.000330866	0.774382	0.0449816	0.180071	1.06709	0.00035904	1.2984	0.0341928	1.11932	0.0956941	-1.08706
Glud1	glutamate dehydrogenase 1	4.38351e-05	0.00627817	0.0157428	8.21107e-06	0.0773917	0.000470238	1.21049	0.00707162	-1.12861	0.488117	-1.02478	2.73275e-05	1.33312
Glul	glutamate-ammonia ligase (glutamine synthetase)	0.0010934	0.0357186	0.00396745	0.00735033	0.00303496	0.669751	-1.05255	0.000410083	-1.95394	0.894348	1.01599	0.000584777	1.88607
Gm10015 /// Gm10145 /// Gm10705 /// Gm5858 /// LOC100045901 /// Ube2l3	predicted gene 10015 /// predicted gene 10145 /// predicted gene 10705 /// predicted ge	0.00387428	0.0762032	0.000748689	0.828951	0.103375	0.183097	-1.11843	0.00101267	-1.47161	0.0410753	-1.20534	0.286575	1.09164
Gm10177 /// Gm11575 /// Gm20094 /// Gm4184 /// Sec61g	predicted gene 10177 /// predicted gene 11575 /// predicted gene, 20094 /// predicted g	0.00719246	0.110036	0.00274376	0.725743	0.0279053	0.0635446	-1.21497	0.00117731	-1.55938	0.295118	-1.10666	0.139963	1.15978
Gm10336	predicted gene 10336	0.00278917	0.0620288	0.000465736	0.832936	0.157685	0.370851	1.09428	0.000909926	1.62635	0.0194926	1.31897	0.244461	-1.12681
Gm10374	predicted gene 10374	0.0013299	0.0406093	0.000584911	0.0628713	0.0176264	0.578051	1.0425	0.000329203	1.53664	0.114503	1.13558	0.00665362	-1.29801
Gm10393 /// Gm9780 /// Plac9	predicted gene 10393 /// predicted gene 9780 /// placenta specific 9	0.00606165	0.0994493	0.0143328	0.00892156	0.0466172	0.466328	1.11423	0.60361	1.07943	0.00477443	1.72737	0.00348808	1.78306
Gm11545	predicted gene 11545	0.000768314	0.028978	0.00016704	0.0468006	0.187373	0.539364	-1.1142	0.000456594	2.61353	0.00642932	1.85302	0.027928	-1.57149
Gm11787 /// Lyn	predicted gene 11787 /// Yamaguchi sarcoma viral (v-yes-1) oncogene homolog	0.00201863	0.0519935	0.000349226	0.130709	0.551925	0.473825	-1.16103	0.00558407	-2.1084	0.00168119	-2.51022	0.141811	-1.38229
Gm12942 /// Zmym6	predicted gene 12942 /// zinc finger, MYM-type 6	0.00543423	0.0934028	0.00108134	0.134604	0.519541	0.503429	-1.09282	0.00396777	1.65929	0.0159632	1.47063	0.136888	-1.23302
Gm13212	predicted gene 13212	0.00422294	0.0801256	0.00075204	0.419663	0.207028	0.154516	-1.41296	0.0247444	1.83381	0.00154192	2.81023	0.721519	1.08457
Gm13305 /// Gm2002 /// Il11ra1 /// Il11ra2 /// LOC100861969	predicted gene 13305 /// predicted gene 2002 /// interleukin 11 receptor, alpha chain 1	1.02088e-05	0.00297049	1.27165e-06	0.632357	0.115586	0.396257	1.05819	6.64195e-06	1.91942	5.06116e-05	1.63973	0.148356	-1.1062
Gm13502 /// Idi1	predicted gene 13502 /// isopentenyl-diphosphate delta isomerase	0.00388284	0.0762718	0.00414995	0.0192492	0.0294331	0.850496	1.0321	0.00159318	-2.13546	0.378437	-1.16337	0.00431501	1.8945
Gm14005	predicted gene 14005	0.00010079	0.00933153	6.3125e-05	0.00367536	0.00332204	0.960046	-1.00742	3.37703e-05	-3.27468	0.0395391	-1.42119	0.000413713	2.28719
Gm14698 /// Styx	predicted gene 14698 /// serine/threonine/tyrosine interaction protein	0.00211005	0.0532707	0.000315136	0.575175	0.294376	0.713603	-1.03536	0.00849696	1.37247	0.000986185	1.58659	0.262078	1.11653
Gm14964	predicted gene 14964	0.000726007	0.0283495	0.0475345	0.00156523	0.00108743	0.844793	1.01304	0.099355	1.1268	0.000852349	-1.39265	0.000133365	-1.54904
Gm1568	predicted gene 1568	0.0037304	0.0746431	0.0138546	0.0174214	0.00707488	0.680459	1.06688	0.756778	1.04976	0.00143081	-2.05624	0.00164235	-2.02326
Gm17249	predicted gene, 17249	0.00168527	0.0465732	0.000390525	0.110852	0.104231	0.977989	1.00419	0.000630885	2.21583	0.0222087	1.51465	0.0334832	-1.45683
Gm19439	predicted gene, 19439	0.000183852	0.0129561	0.000871829	0.00098624	0.00103472	0.978916	1.00656	9.34861e-05	-5.61108	0.924432	-1.02376	0.000100199	5.51681
Gm20033	predicted gene, 20033	0.000588026	0.0252818	0.000178989	0.0163073	0.100438	0.430763	-1.15987	0.000344869	2.89268	0.0105916	1.80913	0.00862496	-1.85456
Gm20120	predicted gene, 20120	0.00294784	0.0643518	0.000741756	0.109132	0.124545	0.952584	-1.00438	0.00112054	1.42338	0.0355974	1.1972	0.0376515	-1.19413
Gm20245	predicted gene, 20245	0.00837313	0.119415	0.0036104	0.54391	0.0270387	0.181981	1.25234	0.00138377	2.08852	0.363129	1.16004	0.0461061	-1.43763
Gm20559	predicted gene, 20559	0.00408573	0.0786809	0.000566563	0.68321	0.667367	0.555791	-1.06651	0.00717555	1.45516	0.00294754	1.55457	0.987556	1.00169
Gm20605 /// Lrch4	predicted gene 20605 /// leucine-rich repeats and calponin homology (CH) domain contain	0.00657153	0.104067	0.00223513	0.301345	0.0460802	0.0400107	-1.0568	0.00137135	-1.11414	0.183544	-1.03339	0.401298	1.0202
Gm2590	predicted gene 2590	1.83604e-07	0.000486752	3.12183e-08	0.0144129	0.000280784	0.0655091	1.06383	6.19063e-08	1.7335	6.82357e-06	1.34813	0.000181669	-1.2087
Gm266	predicted gene 266	0.00707306	0.108912	0.00902671	0.0207647	0.0444142	0.737856	-1.09864	0.00341035	3.04793	0.482007	1.22156	0.0059131	-2.74123
Gm2a	GM2 ganglioside activator protein	0.000562407	0.0245786	0.000100199	0.194157	0.0966023	0.0479406	1.16432	0.000217333	1.51438	0.00602198	1.27308	0.750854	-1.02166
Gm3776 /// Gsta1 /// Gsta2	predicted gene 3776 /// glutathione S-transferase, alpha 1 (Ya) /// glutathione S-trans	0.000904122	0.0318569	0.000208879	0.0461382	0.160272	0.58266	-1.14119	0.000498083	3.65637	0.00893025	2.20691	0.0246205	-1.8907
Gm5480	predicted gene 5480	0.00358092	0.0728475	0.000972015	0.107026	0.114502	0.0349326	-1.29933	0.00129928	-1.64718	0.0482686	-1.27181	0.975829	-1.00323
Gm561	predicted gene 561	0.00228287	0.0553155	0.000314825	0.677116	0.503642	0.854326	1.01169	0.00143631	1.33829	0.0055082	1.25949	0.446468	-1.05029
Gm8539 /// Zbtb8os	predicted gene 8539 /// zinc finger and BTB domain containing 8 opposite strand	0.00891859	0.124038	0.00245321	0.0599518	0.985838	0.157081	-1.20614	0.0149538	-1.4486	0.0155528	-1.44411	0.163239	-1.2024
Gm8615 /// Gnpda1	glucosamine-6-phosphate deaminase 1 pseudogene /// glucosamine-6-phosphate deaminase 1	0.00054972	0.0245038	0.000300176	0.0110991	0.0171335	0.843871	1.0264	0.000206976	-2.27246	0.0617753	-1.32043	0.0021601	1.76643
Gmds	GDP-mannose 4, 6-dehydratase	0.00204848	0.0523609	0.000327799	0.928688	0.162664	0.282323	-1.29723	0.000709817	-3.32476	0.0136664	-2.03484	0.336662	1.25954
Gmnn	geminin	0.00703447	0.108577	0.00133274	0.282189	0.305202	0.968525	1.00586	0.00308766	-1.82136	0.0302295	-1.45829	0.150521	1.25629
Gmppb	GDP-mannose pyrophosphorylase B	0.000495547	0.0231903	8.24926e-05	0.539382	0.0703604	0.0898641	-1.35768	0.000160842	-2.86945	0.00605548	-1.7973	0.336553	1.17593
Gna14	guanine nucleotide binding protein, alpha 14	0.00187628	0.0496317	0.000254324	0.553483	0.647423	0.461614	1.15525	0.00362825	-2.13385	0.00147738	-2.41893	0.921757	1.0191
Gnai1	guanine nucleotide binding protein (G protein), alpha inhibiting 1	8.34341e-06	0.00274158	1.21587e-06	0.629185	0.012322	0.03024	1.22594	3.14038e-06	2.42154	0.000129027	1.70233	0.0912935	-1.16032
Gnb4	guanine nucleotide binding protein (G protein), beta 4	0.00559455	0.0950816	0.00112209	0.109651	0.920006	0.215303	1.18745	0.00900403	-1.54875	0.0072634	-1.578	0.2648	1.16543
Gnb5	guanine nucleotide binding protein (G protein), beta 5	0.00670501	0.105488	0.00431585	0.0118961	0.73034	0.0759243	-1.19369	0.0351872	-1.24597	0.0161591	-1.30183	0.0345643	-1.24721
Gne	glucosamine (UDP-N-acetyl)-2-epimerase/N-acetylmannosamine kinase	0.00218472	0.0541688	0.000290245	0.603069	0.975875	0.696239	-1.04081	0.0024995	-1.53459	0.00265288	-1.52792	0.727685	-1.03628
Gng11	guanine nucleotide binding protein (G protein), gamma 11	0.00187397	0.0496289	0.00156222	0.00939039	0.0432965	0.00344518	1.14741	0.00103731	1.18312	0.14383	1.05587	0.499736	1.024
Gng12	guanine nucleotide binding protein (G protein), gamma 12	0.000116815	0.00995927	1.5098e-05	0.615877	0.235733	0.237896	-1.25281	7.26485e-05	-3.72991	0.000488809	-2.70748	0.60555	1.09963
Gng2	guanine nucleotide binding protein (G protein), gamma 2	4.35137e-05	0.00627	1.76686e-05	0.000510846	0.316915	0.0125315	2.15828	9.61298e-05	-5.57935	0.000481129	-3.88308	0.00151405	3.10109
Gng4	guanine nucleotide binding protein (G protein), gamma 4	0.000450222	0.0220233	0.000103342	0.462997	0.0165382	0.0278794	1.8164	9.73676e-05	4.90907	0.0206698	1.89653	0.150264	-1.42504
Gnpda1	glucosamine-6-phosphate deaminase 1	0.000438382	0.0216555	0.000411191	0.00896696	0.00459222	0.751499	-1.04281	0.000131714	-2.39985	0.217191	-1.18688	0.000845622	1.93897
Gnpnat1	glucosamine-phosphate N-acetyltransferase 1	0.00753683	0.112593	0.00247653	0.537184	0.0419719	0.0622311	-1.18671	0.00139224	-1.459	0.21111	-1.11343	0.245233	1.1042
Golm1	golgi membrane protein 1	0.00146903	0.0431909	0.00023924	0.248081	0.27179	0.964179	1.00772	0.00695932	1.81796	0.000753978	2.39809	0.124592	1.32929
Gorasp2	golgi reassembly stacking protein 2	0.00136615	0.0412966	0.00019565	0.387937	0.441879	0.943222	-1.00911	0.00396209	-1.63796	0.000883017	-1.88642	0.258045	-1.16218
Got2	glutamate oxaloacetate transaminase 2, mitochondrial	0.000279559	0.0165692	3.86215e-05	0.325985	0.280946	0.939972	-1.01309	0.000174482	-3.00296	0.00114014	-2.28415	0.157978	1.29771
Gp1bb	glycoprotein Ib, beta polypeptide	1.94265e-07	0.000486752	2.24072e-08	0.286204	0.252213	0.950097	-1.01224	2.19065e-07	-20.8978	5.32628e-07	-15.0412	0.131349	1.37257
Gp1bb /// Sept5	glycoprotein Ib, beta polypeptide /// septin 5	0.00726781	0.11075	0.00107032	0.698579	0.551964	0.490331	-1.17296	0.00414656	-2.399	0.014953	-1.97642	0.880562	1.03483
Gpam	glycerol-3-phosphate acyltransferase, mitochondrial	5.54905e-05	0.00706971	1.55722e-05	0.0505606	0.00329414	0.231282	-1.12074	1.30595e-05	-2.29414	0.00703282	-1.37207	0.00188286	1.49189
Gpc1	glypican 1	5.30057e-05	0.0069293	7.29457e-06	0.269086	0.118486	0.701929	1.07353	2.93303e-05	4.5342	0.000330902	2.91359	0.0715432	-1.44963
Gpc6	glypican 6	0.000415145	0.021085	0.00100488	0.198012	0.000390939	0.0139972	1.4228	5.82205e-05	2.37645	0.589866	-1.06528	0.000911673	-1.77929
Gpcpd1	glycerophosphocholine phosphodiesterase GDE1 homolog (S. cerevisiae)	0.00612485	0.10017	0.136212	0.00703843	0.0100068	0.869693	-1.02468	0.26411	1.18873	0.00757975	-1.6655	0.00117288	-2.0287
Gpihbp1	GPI-anchored HDL-binding protein 1	0.00251825	0.0583036	0.000882513	0.10691	0.0385752	0.654973	1.19916	0.0957064	-2.09376	0.000658185	-8.22625	0.0162543	-3.27641
Gpm6b	glycoprotein m6b	0.00297898	0.0647494	0.00111668	0.0155243	0.760347	0.0880336	1.11682	0.0112029	1.20505	0.0058253	1.23604	0.0439456	1.14554
Gpr133	G protein-coupled receptor 133	0.00674921	0.105951	0.0138398	0.397759	0.00438318	0.0643536	2.08304	0.592937	1.2099	0.00105939	-5.52615	0.0092565	-3.20977
Gpr137b	G protein-coupled receptor 137B	0.000758437	0.0288146	0.000140189	0.60756	0.0515782	0.0812144	1.19963	0.000206247	1.79545	0.0129971	1.33671	0.250602	-1.11967
Gpr160	G protein-coupled receptor 160	0.000298094	0.0172206	5.08074e-05	0.0839755	0.179385	0.732097	-1.07643	0.000173083	3.92241	0.00200634	2.5458	0.0408529	-1.6585
Gpr182	G protein-coupled receptor 182	2.26981e-05	0.00427752	2.71962e-06	0.577336	0.415786	0.849442	1.02859	2.12994e-05	3.56007	6.20352e-05	2.99002	0.338691	-1.15755
Gpr30	G protein-coupled receptor 30	0.00681058	0.106543	0.00218469	0.0363433	0.90837	0.100056	-1.33671	0.0157857	1.61013	0.012249	1.65292	0.129265	-1.30211
Gpr64	G protein-coupled receptor 64	0.00392635	0.076822	0.000908363	0.180354	0.133698	0.890438	-1.02944	0.0405908	1.64511	0.00135605	2.66286	0.057368	1.57236
Gpr83	G protein-coupled receptor 83	0.00413012	0.0792616	0.79749	0.00160795	0.018043	0.262757	-1.51208	0.0518064	2.18957	0.0928048	-1.92501	0.000649093	-6.37336
Gpr88	G-protein coupled receptor 88	0.00506705	0.089304	0.000859234	0.384621	0.315009	0.196693	1.48102	0.00225755	3.42016	0.0200865	2.24103	0.916916	-1.03048
Gprasp2 /// LOC100504991	G protein-coupled receptor associated sorting protein 2 /// uncharacterized LOC10050499	0.00416258	0.0796283	0.00070372	0.661095	0.199068	0.522853	1.15528	0.00143072	2.79512	0.024002	1.82236	0.225972	-1.32764
Gprc5a	G protein-coupled receptor, family C, group 5, member A	0.00892885	0.124038	0.00140123	0.372027	0.976279	0.509509	1.15078	0.00939529	1.99607	0.010019	1.97853	0.535777	1.14067
Gpsm2	G-protein signalling modulator 2 (AGS3-like, C. elegans)	0.00329118	0.0690398	0.000793741	0.0509111	0.573261	0.0759529	1.10691	0.0111492	-1.17776	0.0033778	-1.22753	0.261836	1.06202
Gpt	glutamic pyruvic transaminase, soluble	0.000130073	0.0105991	5.15923e-05	0.00214653	0.0770035	0.125584	-1.24735	0.000117051	2.45873	0.00347377	1.69701	0.00180345	-1.80723
Gpx1	glutathione peroxidase 1	0.00221025	0.0542943	0.00103032	0.054274	0.0286991	0.779812	-1.04045	0.000623068	-2.10569	0.134441	-1.25651	0.00836837	1.61067
Gpx2	glutathione peroxidase 2	0.00462051	0.084494	0.00165675	0.0224934	0.891638	0.0947512	-1.47258	0.0129073	-1.91655	0.00959164	-1.99602	0.0696388	-1.53363
Gpx3	glutathione peroxidase 3	0.00130642	0.0400549	0.00268644	0.00238529	0.0348646	0.231457	1.35482	0.252724	1.33515	0.00132024	3.09709	0.00121966	3.14273
Gpx4	glutathione peroxidase 4	0.00360556	0.0731279	0.00225744	0.11949	0.0149779	0.370078	-1.1058	0.000728129	-1.75292	0.376712	-1.10419	0.00915912	1.43564
Gramd3	GRAM domain containing 3	0.000102513	0.00941633	2.42804e-05	0.0113988	0.0592136	0.471027	-1.13337	5.81038e-05	3.56866	0.0018028	2.13373	0.00477894	-1.89555
Gramd4	GRAM domain containing 4	0.000636782	0.0265921	0.000139012	0.0334462	0.251681	0.375087	-1.14497	0.000467131	2.26615	0.00436454	1.76164	0.0276432	-1.47287
Greb1	gene regulated by estrogen in breast cancer protein	3.49668e-06	0.00199625	5.77155e-07	0.0374724	0.00569236	0.402274	-1.27021	1.37942e-06	-31.129	7.46468e-05	-7.44173	0.00226545	3.29318
Grhpr	glyoxylate reductase/hydroxypyruvate reductase	0.0020526	0.0523609	0.000634641	0.167904	0.0333412	0.47923	-1.15794	0.000485205	-3.04987	0.0787184	-1.48896	0.0203061	1.76894
Gria1	glutamate receptor, ionotropic, AMPA1 (alpha 1)	4.99438e-07	0.000760759	1.97647e-07	5.63122e-05	0.000203094	0.387009	1.24367	2.2205e-07	-46.4503	0.00011118	-5.32104	8.458e-06	10.8567
Grip1	glutamate receptor interacting protein 1	7.92726e-05	0.00848982	1.09217e-05	0.167193	0.241867	0.861195	-1.03419	5.58914e-05	4.21648	0.000345019	3.02299	0.0846154	-1.44249
Grm4	glutamate receptor, metabotropic 4	1.01018e-05	0.00295846	1.83494e-05	1.98812e-05	0.020849	0.00270805	-1.62553	3.06458e-05	2.59849	0.00246659	1.63836	3.25415e-05	-2.57814
Grm7	glutamate receptor, metabotropic 7	0.0075533	0.112716	0.00494668	0.03827	0.074538	0.0125909	2.136	0.00314475	2.68422	0.241149	1.35004	0.770092	1.07432
Gss	glutathione synthetase	0.000527568	0.0239743	0.000130297	0.645413	0.0132125	0.0326713	-1.25033	0.000103182	-1.84789	0.0313007	-1.25332	0.0935535	1.17921
Gsta2	glutathione S-transferase, alpha 2 (Yc2)	0.00246713	0.0578628	0.000467026	0.112363	0.432062	0.518047	-1.17589	0.00175851	3.01039	0.00897173	2.27434	0.102095	-1.55644
Gsta3	glutathione S-transferase, alpha 3	0.000116073	0.00994648	1.97206e-05	0.0659189	0.0970504	0.864215	-1.04511	6.07926e-05	6.74222	0.00107729	3.47128	0.0220162	-2.02989
Gstcd	glutathione S-transferase, C-terminal domain containing	0.00771594	0.11406	0.00347056	0.1054	0.0594491	0.0217182	-1.2738	0.216396	1.12104	0.00214949	1.46012	0.800316	1.02251
Gstm6	glutathione S-transferase, mu 6	0.00935003	0.127182	0.0080836	0.335217	0.0133061	0.168841	-1.56499	0.00151739	-4.0362	0.818597	-1.0727	0.0180747	2.40425
Gstm7	glutathione S-transferase, mu 7	0.00133637	0.0407241	0.00125069	0.046268	0.0053325	0.341038	1.32043	0.00028416	5.36343	0.468603	1.23233	0.00246596	-3.29609
Gstt1	glutathione S-transferase, theta 1	0.000388669	0.0200913	6.70708e-05	0.242039	0.0758066	0.598395	1.07023	0.000142226	2.31132	0.00463652	1.6176	0.047786	-1.33509
Gtf2a1	general transcription factor II A, 1	0.00335121	0.0696087	0.000460866	0.829388	0.562984	0.575266	-1.08826	0.00214369	-1.9044	0.00703129	-1.68305	0.794588	1.03975
Gtf2f2	general transcription factor IIF, polypeptide 2	0.00684448	0.106925	0.000991491	0.789908	0.55702	0.547426	-1.13298	0.0039337	-2.21589	0.0138829	-1.86525	0.817485	1.04855
Gtf2i	general transcription factor II I	0.00689367	0.107393	0.0140393	0.0472343	0.0116109	0.536744	1.13095	0.931032	1.01717	0.0019649	-2.36486	0.00418807	-2.12696
Gtf3c6	general transcription factor IIIC, polypeptide 6, alpha	0.0039879	0.077292	0.00467318	0.64222	0.00416494	0.0393025	-1.18325	0.000543932	-1.46121	0.955279	1.00397	0.0137439	1.23981
Gtl3	gene trap locus 3	0.00902657	0.124765	0.374605	0.00204771	0.144382	0.0773314	-1.29709	0.644727	1.06344	0.108094	-1.26141	0.00256729	-1.73996
Gucy1a2	guanylate cyclase 1, soluble, alpha 2	0.0022765	0.05523	0.00042553	0.196909	0.208221	0.978877	-1.00558	0.00100306	2.7919	0.0146017	1.88184	0.0852254	-1.49188
Gucy1b3	guanylate cyclase 1, soluble, beta 3	0.00309233	0.0662775	0.000547501	0.251009	0.272177	0.125852	1.43426	0.0150401	-1.91695	0.00144325	-2.72564	0.968187	1.00872
Guf1	GUF1 GTPase homolog (S. cerevisiae)	0.00845862	0.120079	0.00271941	0.139284	0.111731	0.920623	1.01439	0.00267322	1.81353	0.117055	1.27645	0.0415561	-1.4006
Gulo	gulonolactone (L-) oxidase	4.99696e-05	0.0066453	6.14518e-06	0.596017	0.339096	0.750956	-1.10854	3.98693e-05	-12.6943	0.000158498	-8.08658	0.299578	1.4161
Gyk	glycerol kinase	0.000331639	0.0185344	6.438e-05	0.0222988	0.973635	0.0777985	1.31498	0.000659754	2.07268	0.000699021	2.05919	0.0838323	1.30643
H13	histocompatibility 13	0.00108938	0.0356805	0.000143523	0.610646	0.592353	0.984771	1.00138	0.000848348	1.43842	0.00233003	1.3609	0.464035	-1.05551
H19	H19 fetal liver mRNA	3.59502e-06	0.00200171	8.24503e-07	0.00124053	0.00722267	0.387317	-1.19609	1.96064e-06	10.7835	0.000103702	4.00406	0.000333481	-3.22124
H2afj	H2A histone family, member J	0.00573084	0.0961915	0.00108674	0.486064	0.172711	0.602375	-1.08129	0.00181076	-1.93386	0.0393846	-1.42528	0.153891	1.25482
H2-DMb1 /// H2-DMb2	histocompatibility 2, class II, locus Mb1 /// histocompatibility 2, class II, locus Mb2	0.00450751	0.0833169	0.0011668	0.688883	0.0482793	0.213096	1.3477	0.000902645	3.0964	0.10445	1.49767	0.0883369	-1.53408
Hba-a1 /// Hba-a2	hemoglobin alpha, adult chain 1 /// hemoglobin alpha, adult chain 2	0.00010836	0.00962038	1.62137e-05	0.0615698	0.439157	0.364879	1.15687	0.000106519	-2.91649	0.000359772	-2.44914	0.0676737	1.37763
Hccs	holocytochrome c synthetase	0.00894389	0.124078	0.00258389	0.0593352	0.610112	0.27271	-1.1071	0.0282836	-1.2596	0.00905905	-1.34394	0.08997	-1.18123
Hebp1	heme binding protein 1	0.00156116	0.0447616	0.00114185	0.0172538	0.0208795	0.931948	1.01159	0.182021	1.21069	0.000561678	2.05825	0.00323252	1.71978
Hephl1	hephaestin-like 1	9.46294e-05	0.0091656	7.34551e-05	0.00669372	0.0011558	0.386064	-1.25868	2.29251e-05	-8.97072	0.113508	-1.56187	0.000306219	4.56318
Herpud1	homocysteine-inducible, endoplasmic reticulum stress-inducible, ubiquitin-like domain m	0.00642475	0.102943	0.0218892	0.00292035	0.446258	0.00751394	-1.66235	0.0329752	-1.44542	0.187786	-1.229	0.0420607	-1.41345
Hey1	hairy/enhancer-of-split related with YRPW motif 1	0.00099046	0.0336883	0.00019499	0.0441649	0.733103	0.0888229	-1.70117	0.00131829	-3.7545	0.00253783	-3.27373	0.188627	-1.48333
Hfe	hemochromatosis	0.00269342	0.0607094	0.00214524	0.0659253	0.0111036	0.437223	1.14064	0.000595831	2.41082	0.434749	1.14148	0.00503138	-1.85161
Hiatl1	hippocampus abundant transcript-like 1	0.00245922	0.0577673	0.000561086	0.0657405	0.320225	0.470653	-1.03885	0.00164085	1.26383	0.0135339	1.172	0.054074	-1.12025
Higd1a	HIG1 domain family, member 1A	1.20991e-05	0.00317988	3.80714e-06	0.00594763	0.00127224	0.443968	-1.05141	3.39291e-06	-2.02033	0.00217419	-1.31821	0.000304769	1.45769
Hilpda	hypoxia inducible lipid droplet associated	0.00617409	0.100635	0.00136804	0.126088	0.355665	0.620931	-1.10324	0.00352346	2.18106	0.0272473	1.67362	0.093877	-1.43774
Hint3	histidine triad nucleotide binding protein 3	0.000195279	0.0133443	5.56005e-05	0.0763006	0.00860114	0.343878	-1.07299	4.71862e-05	-1.74057	0.0164385	-1.23592	0.00465198	1.31252
Hip1r	huntingtin interacting protein 1 related	0.000272457	0.0163461	4.41111e-05	0.545142	0.0571542	0.293908	-1.18903	9.07581e-05	-3.04265	0.00353937	-1.87523	0.0784528	1.3646
Hist1h3b /// Hist1h3c /// Hist1h3d /// Hist1h3e /// Hist1h3f /// Hist2h3b /// Hist2h3c1 /// Hist2h3c2	histone cluster 1, H3b /// histone cluster 1, H3c /// histone cluster 1, H3d /// histon	0.00415328	0.0795402	0.000640073	0.310595	0.692815	0.32221	1.29957	0.00768476	-2.40548	0.00337421	-2.77771	0.646974	1.12542
Hivep2	human immunodeficiency virus type I enhancer binding protein 2	4.53663e-05	0.00637403	5.34886e-06	0.788665	0.790794	0.998429	1.00017	5.66764e-05	-1.87129	8.17729e-05	-1.81324	0.706737	1.03218
Hivep3	human immunodeficiency virus type I enhancer binding protein 3	0.000313805	0.0177305	7.63142e-05	0.0184134	0.121473	0.414082	-1.20273	0.000196993	3.98884	0.00391368	2.35976	0.0106802	-2.03304
Hlf	hepatic leukemia factor	7.78918e-05	0.00842446	2.70793e-05	0.120199	0.0016094	0.0722194	1.40836	1.40708e-05	4.68983	0.0253416	1.57412	0.00192533	-2.11546
Hmga2	high mobility group AT-hook 2	0.00012723	0.0105481	1.99718e-05	0.0702406	0.218109	0.609658	-1.18133	8.85202e-05	9.70236	0.000682324	5.36264	0.0417493	-2.13732
Hmgcr	3-hydroxy-3-methylglutaryl-Coenzyme A reductase	0.00967457	0.129514	0.00440662	0.047367	0.178296	0.557713	1.0745	0.00511446	-1.56573	0.121917	-1.22533	0.0271376	1.37301
Hmgcs2	3-hydroxy-3-methylglutaryl-Coenzyme A synthase 2	0.00567834	0.0957697	0.00119702	0.0949727	0.85914	0.261171	1.37478	0.0103274	2.40523	0.00705471	2.57508	0.180232	1.47186
Hmmr	hyaluronan mediated motility receptor (RHAMM)	0.0069239	0.107609	0.00589435	0.0224786	0.0786184	0.584807	1.07309	0.00366578	-1.65258	0.263214	-1.16083	0.00909533	1.52768
Hnrnpa1	heterogeneous nuclear ribonucleoprotein A1	8.04189e-05	0.00848982	1.57122e-05	0.676968	0.00837105	0.0245449	1.13131	1.9055e-05	1.49225	0.00368217	1.19821	0.0635659	-1.10085
Hnrnpa3 /// LOC100862477	heterogeneous nuclear ribonucleoprotein A3 /// heterogeneous nuclear ribonucleoprotein	0.00724847	0.110653	0.001579	0.103348	0.71439	0.155547	-1.09305	0.016012	1.18842	0.00720498	1.22514	0.332447	-1.06028
Hnrnpd	heterogeneous nuclear ribonucleoprotein D	7.08669e-05	0.00810231	8.46659e-06	0.794688	0.638041	0.880326	1.00712	7.48113e-05	1.40279	0.0001484	1.35924	0.606566	-1.02475
Hnrnph3	heterogeneous nuclear ribonucleoprotein H3	0.00960179	0.129147	0.00153411	0.558817	0.460473	0.909815	1.0109	0.00471309	1.4323	0.0240055	1.29382	0.356017	-1.09509
Hoga1	4-hydroxy-2-oxoglutarate aldolase 1	0.00115002	0.0367853	0.000166812	0.337424	0.410006	0.218247	-1.20768	0.00362028	1.7749	0.00073547	2.11143	0.917568	-1.0152
Homer2	homer homolog 2 (Drosophila)	0.000129572	0.0105991	2.14941e-05	0.0328524	0.440631	0.0435305	-1.66905	0.000474265	3.35797	0.000136376	4.29211	0.247549	-1.3058
Hook1	hook homolog 1 (Drosophila)	6.4754e-05	0.00761199	1.44499e-05	0.00916267	0.0653168	0.391931	-1.11919	4.02202e-05	2.737	0.000961475	1.87991	0.00439472	-1.62944
Hopx	HOP homeobox	0.00153476	0.0443145	0.000207481	0.680237	0.491172	0.440017	-1.15337	0.00100051	-2.4237	0.00383795	-2.02609	0.840573	1.03717
Hoxc5	homeobox C5	0.00271388	0.0609556	0.000482514	0.66934	0.12549	0.166234	1.232	0.000818928	2.03968	0.0237744	1.4643	0.39627	-1.13063
Hp	haptoglobin	5.64415e-06	0.00244562	1.06084e-06	0.0611425	0.00243561	0.162465	-1.39388	1.68948e-06	-14.4723	0.000252623	-3.83245	0.00171599	2.70916
Hp1bp3	heterochromatin protein 1, binding protein 3	0.00525893	0.0914	0.0023148	0.0180965	0.621738	0.121608	-1.18143	0.00847194	1.3964	0.0253706	1.30216	0.0394951	-1.26693
Hpca	hippocalcin	0.00174717	0.0473838	0.000224876	0.836022	0.988012	0.875194	1.06913	0.00203288	6.36097	0.00209282	6.30374	0.891932	1.05951
Hpgds	hematopoietic prostaglandin D synthase	0.000495198	0.0231903	6.34892e-05	0.871593	0.44465	0.511801	-1.64324	0.000346901	-73.3705	0.00135504	-32.2313	0.664327	1.38529
Hpse	heparanase	0.00788826	0.115247	0.00124896	0.39271	0.637957	0.776974	-1.0664	0.00534703	2.29445	0.0148041	1.97144	0.353669	-1.24112
Hs3st1	heparan sulfate (glucosamine) 3-O-sulfotransferase 1	0.00878221	0.123161	0.00132599	0.970865	0.455325	0.576982	-1.081	0.00417078	-1.70006	0.0214275	-1.46525	0.611755	1.07331
Hs3st3a1	heparan sulfate (glucosamine) 3-O-sulfotransferase 3A1	0.002223	0.0544889	0.000330097	0.679574	0.285492	0.626308	-1.20185	0.00908347	3.46294	0.00100295	6.23342	0.298308	1.49772
Hs6st1	heparan sulfate 6-O-sulfotransferase 1	0.00935091	0.127182	0.00225177	0.0989865	0.561398	0.398842	-1.21927	0.00753316	2.20177	0.0274532	1.81966	0.118594	-1.4753
Hsd11b2	hydroxysteroid 11-beta dehydrogenase 2	6.41159e-05	0.00760971	0.00863881	7.70589e-05	0.000305162	0.372466	1.36758	0.000149256	-9.27678	0.103529	1.83805	1.2395e-05	23.3188
Hsd17b11	hydroxysteroid (17-beta) dehydrogenase 11	0.00761547	0.113243	0.00120916	0.325396	0.937814	0.44804	-1.17271	0.00790833	-2.01752	0.00935031	-1.97217	0.513351	-1.14634
Hspa4	heat shock protein 4	0.00120641	0.0380225	0.000524603	0.142747	0.0102053	0.259488	-1.09204	0.000231303	-1.58012	0.152749	-1.12146	0.00793574	1.29022
Hspb2	heat shock protein 2	0.000376745	0.0198268	4.96758e-05	0.946457	0.282596	0.465919	-1.17022	0.000215743	-3.69931	0.00146072	-2.64754	0.41297	1.19401
Hspb7	heat shock protein family, member 7 (cardiovascular)	1.26205e-05	0.00317988	1.4685e-06	0.602762	0.966332	0.733738	1.09218	1.93532e-05	-9.38983	2.03598e-05	-9.24618	0.689855	1.10915
Htatsf1	HIV TAT specific factor 1	0.000750811	0.0288146	0.000138531	0.461987	0.0575597	0.0675483	1.17707	0.000215576	1.63488	0.0119136	1.28378	0.337356	-1.08191
Huwe1	HECT, UBA and WWE domain containing 1	0.00138768	0.0415613	0.000457657	0.298429	0.0154579	0.204575	1.07327	0.000261246	1.37314	0.100144	1.09983	0.0183188	-1.16326
Hyal1 /// Nat6	hyaluronoglucosaminidase 1 /// N-acetyltransferase 6	0.0010043	0.0340054	0.000146405	0.240313	0.55553	0.656446	-1.11409	0.00250661	-2.75413	0.000820821	-3.37563	0.219588	-1.36549
Iars	isoleucine-tRNA synthetase	0.00062949	0.0264099	9.37926e-05	0.216292	0.35182	0.137904	-1.11146	0.00041462	-1.44851	0.0023434	-1.32433	0.808716	-1.01617
Icam1	intercellular adhesion molecule 1	3.05042e-06	0.00199625	3.90814e-07	0.195392	0.0605442	0.0345527	1.31862	1.97328e-06	3.74145	1.78861e-05	2.67414	0.600738	-1.06105
Icam2	intercellular adhesion molecule 2	0.00680999	0.106543	0.00152983	0.0863106	0.914645	0.228423	1.21458	0.00928105	-1.66136	0.0117129	-1.62307	0.182235	1.24324
Id2	inhibitor of DNA binding 2	0.000710232	0.0281583	0.000187558	0.0166101	0.318492	0.204374	-1.43468	0.000685576	4.04509	0.00490555	2.73071	0.0203163	-2.12523
Idua	Iduronidase, alpha-L-	3.37222e-06	0.00199625	4.93118e-07	0.00786833	0.253306	0.0099607	-1.39767	3.7589e-06	-3.03782	1.34059e-05	-2.55379	0.14449	-1.17497
Ier3	immediate early response 3	0.00053931	0.0242563	9.3941e-05	0.588414	0.0561533	0.272114	-1.20419	0.000159544	-2.85439	0.00806017	-1.73612	0.0834876	1.36533
Ifi27l1	interferon, alpha-inducible protein 27 like 1	0.00322978	0.0682437	0.000442626	0.561679	0.858069	0.591664	-1.09959	0.00309146	-2.03357	0.00444329	-1.94529	0.773663	-1.05185
Ifi27l2a	interferon, alpha-inducible protein 27 like 2A	8.50021e-05	0.00869315	1.2054e-05	0.0681012	0.789989	0.2312	1.29446	0.000119578	-3.98444	0.000178321	-3.68703	0.130438	1.39887
Ifi30	interferon gamma inducible protein 30	0.000384898	0.0200509	7.02314e-05	0.237328	0.0552429	0.514346	1.03519	0.000127261	1.4172	0.00597623	1.20677	0.0376055	-1.13445
Ifit2	interferon-induced protein with tetratricopeptide repeats 2	0.00505752	0.0892323	0.437452	0.000736355	0.893651	0.00495507	1.46567	0.643877	-1.049	0.51843	-1.06958	0.00655364	1.43746
Ifitm1	interferon induced transmembrane protein 1	0.00814657	0.117574	0.384812	0.00195096	0.112674	0.0888872	-1.32981	0.092554	1.32469	0.558954	-1.09392	0.00212338	-1.92703
Ifitm6	interferon induced transmembrane protein 6	0.00162177	0.045629	0.000780819	0.00723224	0.399104	0.0941581	-1.39111	0.0151792	-1.70747	0.00248885	-2.1255	0.0134299	-1.73169
Ifnar2	interferon (alpha and beta) receptor 2	0.00406804	0.0785095	0.000680416	0.476458	0.250125	0.197649	1.1939	0.001614	1.80108	0.0195614	1.44367	0.736389	-1.04495
Igf2	insulin-like growth factor 2	0.000115743	0.00994648	6.14767e-05	0.00370086	0.00662306	0.779088	-1.06943	4.50904e-05	6.31308	0.0224332	1.92097	0.000621243	-3.51458
Igf2bp2	insulin-like growth factor 2 mRNA binding protein 2	7.26564e-05	0.00815144	8.58408e-06	0.994792	0.97319	0.984721	-1.00159	0.00010868	1.7582	0.000103521	1.76513	0.977359	1.00235
Igfbp2	insulin-like growth factor binding protein 2	0.00227216	0.0551864	0.0165535	0.0014243	0.0515351	0.11825	1.3139	0.617983	1.08429	0.00560395	1.79577	0.00107452	2.17604
Igfbp3	insulin-like growth factor binding protein 3	0.00426388	0.0805363	0.0173019	0.0278399	0.005496	0.465339	1.17438	0.00139395	2.72345	0.598682	-1.12176	0.00185111	-2.60141
Igfbp4	insulin-like growth factor binding protein 4	0.00165734	0.0463291	0.0609477	0.0113127	0.00100979	0.248313	1.15628	0.00092978	1.8126	0.0782591	-1.26539	0.00037283	-1.98364
Igfbp6	insulin-like growth factor binding protein 6	0.00488711	0.0874656	0.00252075	0.0128242	0.748585	0.0375512	1.32274	0.0223095	-1.37361	0.0109476	-1.44796	0.0780214	1.25482
Ikbip /// LOC100862563	IKBKB interacting protein /// inhibitor of nuclear factor kappa-B kinase-interacting pr	0.00116991	0.0372628	0.00014808	0.874063	0.99741	0.912544	-1.00902	0.00142476	1.45798	0.00143345	1.45744	0.908909	-1.0094
Ikzf1	IKAROS family zinc finger 1	0.0096259	0.129208	0.00450682	0.852427	0.0235553	0.103516	1.53757	0.0014738	3.03075	0.452845	1.20295	0.0680062	-1.63858
Ikzf4	IKAROS family zinc finger 4	0.00292458	0.0639677	0.00055094	0.456617	0.123277	0.524822	1.13193	0.0008945	2.60234	0.0272653	1.65266	0.114494	-1.39111
Il13ra2	interleukin 13 receptor, alpha 2	0.00249884	0.0582279	0.000397201	0.188806	0.856171	0.284105	1.50047	0.00281477	4.48473	0.00405501	4.08415	0.40281	1.36645
Il15	interleukin 15	0.000834529	0.0302071	0.000117211	0.478876	0.324586	0.833672	1.0388	0.000473802	2.70141	0.0030819	2.08201	0.240673	-1.24904
Il15ra	interleukin 15 receptor, alpha chain	9.27589e-05	0.00905524	1.19427e-05	0.363357	0.323296	0.191757	1.36594	6.93915e-05	5.15505	0.000319909	3.72257	0.951515	-1.01382
Il16	interleukin 16	0.00328323	0.068905	0.00843162	0.00716777	0.0216068	0.00188585	1.63047	0.00209203	1.61675	0.670356	1.04866	0.616941	1.05756
Il17ra	interleukin 17 receptor A	0.000636525	0.0265921	0.00155972	0.00318565	0.00475538	0.844035	1.02753	0.000305241	-2.24545	0.576636	-1.08089	0.000468621	2.13462
Il17rb	interleukin 17 receptor B	3.04116e-05	0.00511788	9.55318e-06	0.00304266	0.00911988	0.600403	-1.16771	1.36971e-05	14.3802	0.00189106	3.63898	0.000662771	-4.61444
Il17re	interleukin 17 receptor E	0.00348661	0.0714771	0.00131334	0.0356738	0.138255	0.552944	-1.16045	0.00181158	3.0028	0.0547971	1.71601	0.0184835	-2.03065
Il18	interleukin 18	0.0017126	0.0467556	0.000227789	0.527343	0.936317	0.613477	1.07194	0.00193115	1.81931	0.0022542	1.79149	0.693329	1.05554
Il18bp	interleukin 18 binding protein	0.000428232	0.0214067	6.15655e-05	0.790177	0.146553	0.219739	-1.84234	0.000182476	-20.0121	0.00277965	-7.04869	0.373617	1.54104
Il18r1	interleukin 18 receptor 1	1.83312e-05	0.00384538	3.02343e-06	0.0222719	0.0604143	0.662064	-1.14966	1.10247e-05	19.4471	0.000175628	7.52335	0.00758167	-2.97177
Il1r1	interleukin 1 receptor, type I	0.00146109	0.0429853	0.000462116	0.0215248	0.200327	0.334302	-1.16889	0.00104358	2.13942	0.0162287	1.58523	0.0170411	-1.57752
Il1rap	interleukin 1 receptor accessory protein	0.000261653	0.0160898	3.26065e-05	0.704132	0.545022	0.870337	1.01138	0.000223687	1.53026	0.000613561	1.44114	0.488977	-1.04989
Il33	interleukin 33	9.37209e-06	0.00291666	1.12864e-06	0.41026	0.300915	0.200142	1.40915	8.42714e-06	11.69	2.94979e-05	7.96111	0.871018	-1.04204
Il7	interleukin 7	0.00042849	0.0214067	5.88846e-05	0.20985	0.812016	0.452121	1.2291	0.000771999	3.93849	0.00051049	4.31256	0.288064	1.34584
Ildr2	immunoglobulin-like domain containing receptor 2	0.00637734	0.102467	0.00274365	0.083747	0.0673849	0.92355	1.01416	0.00197344	1.89718	0.166911	1.24089	0.0201521	-1.50754
Ilf2	interleukin enhancer binding factor 2	0.00925336	0.126442	0.00137649	0.539712	0.811167	0.787815	1.0236	0.0124054	1.30881	0.00739801	1.34768	0.547776	1.054
Ino80d	INO80 complex subunit D	0.00506909	0.0893051	0.00093752	0.431733	0.191809	0.683681	1.02205	0.00173357	1.26857	0.0319397	1.14322	0.149721	-1.08571
Insig1	insulin induced gene 1	0.00636897	0.102405	0.0104314	0.0069489	0.151214	0.191738	1.21181	0.00838621	-1.59704	0.253473	-1.18032	0.00630974	1.63964
Insr	insulin receptor	0.0054113	0.0931152	0.00078654	0.749733	0.491806	0.478809	1.07705	0.00294697	1.52327	0.0127371	1.37585	0.789621	-1.02795
Ints6	integrator complex subunit 6	0.000549828	0.0245038	7.58515e-05	0.487982	0.30013	0.794499	-1.02049	0.00213197	1.39837	0.000316525	1.57348	0.23066	1.10263
Iqcj-schip1 /// Schip1	IQ motif containing J-schwannomin interacting protein 1 readthrough /// schwannomin int	0.00313361	0.0666961	0.000759442	0.106339	0.15732	0.859134	-1.02205	0.00131042	1.7758	0.0306512	1.36577	0.0438676	-1.32888
Iqgap2	IQ motif containing GTPase activating protein 2	0.000189154	0.0131045	0.00369163	0.000751447	0.000458766	0.775369	-1.02538	0.000126125	-1.79475	0.27878	1.1037	5.46358e-05	1.93183
Irak1bp1	interleukin-1 receptor-associated kinase 1 binding protein 1	0.00220826	0.0542943	0.0048482	0.00208038	0.152163	0.0753914	-1.23717	0.00491599	1.49272	0.146879	1.1822	0.00268537	-1.56212
Irf1	interferon regulatory factor 1	0.00334774	0.0696087	0.000453934	0.669034	0.787164	0.623046	1.06792	0.00288207	1.72227	0.00499178	1.63702	0.910288	1.01506
Irs1	insulin receptor substrate 1	9.77689e-06	0.00291666	1.34847e-06	0.717826	0.0244151	0.129163	-1.15107	4.22802e-06	-2.49064	0.000106156	-1.7988	0.0570743	1.20289
Irs4	insulin receptor substrate 4	0.00119464	0.0377491	0.0002439	0.593283	0.045831	0.237507	1.6724	0.000291305	11.6434	0.0248963	3.03249	0.0729822	-2.29583
Islr	immunoglobulin superfamily containing leucine-rich repeat	6.86114e-05	0.00793447	1.85855e-05	0.449089	0.00217313	0.0328435	1.44081	1.2435e-05	3.84598	0.0121816	1.57938	0.00603364	-1.69011
Ism1	isthmin 1 homolog (zebrafish)	0.00253108	0.0584806	0.00057493	0.919454	0.0461719	0.149853	1.34362	0.000538113	2.80102	0.0570771	1.50965	0.11996	-1.3809
Itga1	integrin alpha 1	0.00596856	0.0985314	0.0268117	0.00233592	0.457815	0.00647927	2.61976	0.210292	-1.43223	0.0390002	-1.91589	0.0342574	1.95841
Itga8	integrin alpha 8	4.79117e-05	0.0065283	0.00492381	1.38585e-05	0.0162406	0.0020689	2.60066	0.00125238	-2.82471	0.58229	-1.13021	2.25157e-05	6.49975
Itgae	integrin alpha E, epithelial-associated	0.00309484	0.0662775	0.000702986	0.846411	0.0527748	0.118665	1.31695	0.000665908	2.33198	0.0625576	1.40587	0.181178	-1.25953
Itgav	integrin alpha V	0.00811728	0.117428	0.659348	0.00442864	0.0174537	0.528015	1.04671	0.0409016	-1.18353	0.111679	1.13168	0.00122164	1.40195
Itgb1bp1	integrin beta 1 binding protein 1	0.000120877	0.0102416	3.72469e-05	0.0115735	0.016099	0.880886	1.01092	4.64529e-05	-1.74518	0.0066427	-1.29067	0.00213405	1.36692
Itgb3	integrin beta 3	0.000561661	0.0245698	0.000195397	0.00705157	0.249223	0.135053	1.69516	0.000609189	-5.64224	0.00611155	-3.2295	0.00909618	2.9616
Itgb5	integrin beta 5	0.000565685	0.024674	7.73479e-05	0.283881	0.614659	0.270936	1.15495	0.000515128	1.97621	0.00126997	1.80571	0.670272	1.0553
Itgbl1	integrin, beta-like 1	0.000113379	0.00985265	2.85775e-05	0.0057055	0.165476	0.0058399	1.96529	0.000104312	3.61143	0.00116562	2.4412	0.156124	1.32847
Itm2a	integral membrane protein 2A	0.000914209	0.032137	0.0001743	0.0689238	0.313268	0.48963	-1.08362	0.000639545	1.82177	0.00463121	1.53885	0.0549158	-1.28284
Itpripl2	inositol 1,4,5-triphosphate receptor interacting protein-like 2	1.21296e-05	0.00317988	2.47735e-05	1.80763e-05	0.0645349	4.77837e-05	1.51325	6.12092e-05	1.49208	0.0017512	1.2729	0.00123903	1.29097
Ivns1abp	influenza virus NS1A binding protein	0.00170071	0.0466714	0.00166219	0.0034783	0.177479	0.101861	1.17291	0.00251913	-1.45296	0.0557126	-1.21298	0.00430351	1.40496
Jakmip1	janus kinase and microtubule interacting protein 1	0.00271388	0.0609556	0.00129848	0.0118628	0.313667	0.16421	-1.46968	0.00308728	2.85922	0.0289078	1.95081	0.0157766	-2.15405
Jam2	junction adhesion molecule 2	2.06792e-05	0.00409057	2.57813e-06	0.705554	0.157956	0.43359	1.09505	1.3622e-05	2.81074	9.42044e-05	2.20528	0.205433	-1.16392
Jmy	junction-mediating and regulatory protein	0.00259583	0.0594018	0.00127425	0.0236713	0.0734447	0.620797	1.03287	0.00121735	-1.35938	0.0840435	-1.13199	0.00899789	1.24035
Jph4	junctophilin 4	0.00108714	0.0356805	0.000137084	0.984285	0.922018	0.955893	-1.02234	0.00121896	-6.62599	0.00146279	-6.26938	0.933731	1.03378
Jub	ajuba	0.00157303	0.0449409	0.00296385	0.00264122	0.0501035	0.197401	1.31477	0.00174361	-2.4509	0.215239	-1.29951	0.00161264	2.47968
Kank4	KN motif and ankyrin repeat domains 4	0.00483277	0.0868377	0.000953213	0.30752	0.183598	0.109572	1.85949	0.00170728	4.91678	0.0335008	2.41868	0.802455	-1.09322
Kcna1	potassium voltage-gated channel, shaker-related subfamily, member 1	0.000224679	0.0145479	3.90051e-05	0.323131	0.0418314	0.0395685	2.20237	7.21243e-05	10.9952	0.00376306	3.65865	0.361929	-1.36455
Kcna5	potassium voltage-gated channel, shaker-related subfamily, member 5	0.000132932	0.0107795	5.36209e-05	0.260622	0.00144258	0.036724	1.68163	2.08418e-05	6.28797	0.0650233	1.55851	0.00293276	-2.39922
Kcnab1	potassium voltage-gated channel, shaker-related subfamily, beta member 1	0.00273012	0.0610878	0.00709281	0.00218853	0.158014	0.0764577	1.3142	0.188716	1.21296	0.00659738	1.63068	0.00285408	1.76679
Kcnc2	potassium voltage gated channel, Shaw-related subfamily, member 2	0.000614877	0.0261541	8.71367e-05	0.264569	0.452994	0.778749	1.10766	0.0018105	5.00394	0.000458657	7.40908	0.197337	1.64005
Kcnd2	potassium voltage-gated channel, Shal-related family, member 2	7.48176e-06	0.00265697	1.3354e-06	0.0617694	0.00466365	0.00268915	-2.4536	0.000237161	3.73478	2.48056e-06	11.8108	0.260821	1.28888
Kcne1	potassium voltage-gated channel, Isk-related subfamily, member 1	0.00567672	0.0957697	0.00113868	0.234149	0.244978	0.11003	-2.49125	0.0314187	3.75324	0.00235328	9.24334	0.982487	-1.01157
Kcnf1	potassium voltage-gated channel, subfamily F, member 1	2.72972e-05	0.0047904	3.74451e-06	0.490472	0.0567318	0.319086	-1.34708	1.28495e-05	-14.1887	0.000230034	-5.87052	0.0706349	1.7942
Kcng4	potassium voltage-gated channel, subfamily G, member 4	0.0074662	0.112132	0.0212867	0.801903	0.00335187	0.0258975	2.78963	0.00114728	6.38588	0.398067	-1.39883	0.0147659	-3.20212
Kcnip1	Kv channel-interacting protein 1	7.83898e-06	0.00274158	2.18825e-05	0.000366359	3.42396e-05	0.130157	1.37655	2.04825e-06	9.84897	0.720415	1.07278	8.39617e-06	-6.66941
Kcnj8	potassium inwardly-rectifying channel, subfamily J, member 8	0.000439662	0.021695	6.08267e-05	0.195162	0.934244	0.320166	1.27031	0.000693347	-3.33923	0.00060057	-3.43124	0.375003	1.23625
Kcnk13	potassium channel, subfamily K, member 13	0.000497225	0.0232387	0.000149107	0.0224666	0.0539527	0.700703	1.1009	0.000220583	-4.62682	0.013438	-2.1421	0.00707706	2.37787
Kcnk2	potassium channel, subfamily K, member 2	0.000280069	0.0165766	0.000115798	0.00434323	0.0657536	0.2384	1.44837	0.000201151	-6.49759	0.00903749	-2.70596	0.00266253	3.47784
Kcnk5	potassium channel, subfamily K, member 5	0.00971111	0.129703	0.00185951	0.216107	0.523228	0.192906	-1.46776	0.0060983	-2.71006	0.0250739	-2.10048	0.645654	-1.13762
Kcnma1	potassium large conductance calcium-activated channel, subfamily M, alpha member 1	1.48706e-07	0.000447119	3.24055e-07	2.02024e-06	4.29338e-06	0.44209	1.05023	7.23379e-08	-3.0848	0.0145968	-1.20689	2.02507e-07	2.68437
Kcnmb1	potassium large conductance calcium-activated channel, subfamily M, beta member 1	0.00906399	0.124976	0.00127121	0.850587	0.987716	0.902578	-1.0378	0.00910787	-2.72882	0.00881108	-2.74688	0.885389	-1.04467
Kcnmb4	potassium large conductance calcium-activated channel, subfamily M, beta member 4	0.000273325	0.0163708	3.45479e-05	0.418623	0.797495	0.452011	-1.16379	0.00031244	-3.18096	0.000478198	-2.96002	0.688795	-1.08296
Kctd14	potassium channel tetramerisation domain containing 14	0.000261978	0.0160898	0.000219759	0.86717	0.000620917	0.00415352	-1.32332	3.24764e-05	-1.80222	0.533433	-1.04707	0.00587323	1.30067
Kctd5	potassium channel tetramerisation domain containing 5	0.00971331	0.129703	0.00162661	0.392665	0.504908	0.290235	-1.26696	0.00532946	-2.20648	0.023182	-1.79521	0.888117	-1.03081
Kdelc2	KDEL (Lys-Asp-Glu-Leu) containing 2	0.00628381	0.101579	0.0428397	0.0259655	0.00630847	0.00194106	1.3334	0.00263077	1.31423	0.39714	-1.05855	0.523618	-1.04333
Kdr	kinase insert domain protein receptor	0.00651755	0.1037	0.0152279	0.00423148	0.287083	0.00698186	1.52687	0.208486	-1.17448	0.0175761	-1.41968	0.0821306	1.26315
Khdrbs3	KH domain containing, RNA binding, signal transduction associated 3	0.00148887	0.0434906	0.00020711	0.490986	0.480684	0.331666	-1.14204	0.000983244	-1.91502	0.00390068	-1.67412	0.990258	1.00162
Kif12	kinesin family member 12	0.00300286	0.0650177	0.000534815	0.252605	0.256431	0.120775	-1.76648	0.0154144	2.73267	0.00136327	4.81517	0.994119	-1.0025
Kif13a	kinesin family member 13A	0.00110102	0.0358482	0.00016689	0.169458	0.739439	0.43366	1.11475	0.00116328	-1.91259	0.00218687	-1.79369	0.226134	1.18865
Kif1b	kinesin family member 1B	0.000187083	0.0130623	0.000511	0.000300013	0.0185463	0.0583088	-1.14904	0.0975103	-1.12532	0.000308691	-1.46265	0.000215158	-1.49349
Kif5b	kinesin family member 5B	0.00625141	0.101346	0.00205587	0.240924	0.0545739	0.0377235	-1.25563	0.00142909	-1.54596	0.153473	-1.1553	0.506556	1.06572
Kif5c	kinesin family member 5C	0.000268564	0.0162136	6.60405e-05	0.0669991	0.0226249	0.634928	-1.09932	8.14535e-05	-4.08215	0.010114	-1.90101	0.00820732	1.95334
Kirrel	kin of IRRE like (Drosophila)	3.41118e-05	0.00543632	5.7695e-06	0.0121543	0.339694	0.0171219	1.38534	3.77563e-05	2.42897	0.000148493	2.07792	0.156852	1.18512
Kit	kit oncogene	0.00124722	0.038901	0.000262344	0.0538166	0.337299	0.0489988	-2.03621	0.000931565	-4.77508	0.00644651	-3.06733	0.406782	-1.30798
Kitl	kit ligand	0.00071247	0.0281869	0.000109063	0.175711	0.392643	0.691487	-1.0485	0.000503436	1.90744	0.0024993	1.64661	0.129633	-1.21458
Klc1	kinesin light chain 1	0.00854774	0.120888	0.00751196	0.0249788	0.0846649	0.594234	-1.07844	0.29569	-1.1645	0.00453614	-1.70073	0.0102727	-1.57504
Klf10	Kruppel-like factor 10	0.000237523	0.0150147	2.98774e-05	0.464707	0.663261	0.413527	1.08272	0.000237571	1.78386	0.000485973	1.68182	0.828945	1.02078
Klf12	Kruppel-like factor 12	0.00529314	0.0918884	0.00240743	0.91293	0.0161561	0.0565857	1.53793	0.000791863	2.74887	0.376082	1.19861	0.0725522	-1.49121
Klf3	Kruppel-like factor 3 (basic)	0.00759493	0.113004	0.00122158	0.304723	0.954331	0.484113	-1.08499	0.00922084	-1.4611	0.00815365	-1.47474	0.437473	-1.09512
Klf9	Kruppel-like factor 9	0.00166402	0.0464125	0.209637	0.0273511	0.000496232	0.0719863	1.16138	0.00113313	1.42869	0.016761	-1.24292	0.000369481	-1.529
Klhdc10	kelch domain containing 10	0.0045429	0.0837992	0.000985923	0.0921459	0.492321	0.0997401	-1.52096	0.0035265	-2.50826	0.015487	-1.9944	0.423328	-1.20937
Klhl14	kelch-like 14 (Drosophila)	0.000940383	0.0326751	0.000322066	0.00843623	0.615391	0.0706221	-1.36989	0.00172183	2.00728	0.00470332	1.79532	0.0223699	-1.53162
Klhl17	kelch-like 17 (Drosophila)	0.000187096	0.0130623	6.41965e-05	0.0744799	0.00458131	0.228518	1.06717	3.943e-05	1.49863	0.0312887	1.13879	0.0029825	-1.23315
Klhl24	kelch-like 24 (Drosophila)	0.00762533	0.113325	0.0016943	0.106125	0.612286	0.387125	-1.10156	0.00654373	1.4703	0.0199211	1.35879	0.135424	-1.19196
Klhl29	kelch-like 29 (Drosophila)	0.00280158	0.0622434	0.000387288	0.521379	0.733986	0.490268	1.23427	0.00467199	-3.09453	0.00235472	-3.57699	0.827382	1.06779
Klhl6	kelch-like 6 (Drosophila)	0.00534708	0.0923272	0.001049	0.117711	0.814533	0.316662	-1.20781	0.00596463	1.92644	0.00984144	1.81314	0.195949	-1.28328
Klk1	kallikrein 1	1.37407e-05	0.00333775	4.17724e-05	8.82291e-05	0.000259666	0.479526	1.16857	8.02569e-06	-8.30064	0.227089	-1.3163	1.23496e-05	7.36904
Klk1b1	kallikrein 1-related peptidase b1	1.44271e-09	6.50675e-05	1.31976e-08	1.22303e-08	1.23507e-08	0.984201	1.00259	8.19338e-10	-62.9413	0.893912	1.01755	7.88596e-10	64.2116
Klk1b21	kallikrein 1-related peptidase b21	1.33148e-06	0.00125749	3.11949e-07	0.00134174	0.000995519	0.871118	-1.04718	5.10026e-07	-53.5841	8.13273e-05	-7.5218	0.000116409	6.80287
Klk1b22 /// Klk1b9	kallikrein 1-related peptidase b22 /// kallikrein 1-related peptidase b9	0.00027255	0.0163461	8.51554e-05	0.0140535	0.0364443	0.672939	1.21226	0.00012145	-20.9657	0.00968467	-4.41014	0.00402836	5.76304
Klk1b24	kallikrein 1-related peptidase b24	6.25381e-06	0.00248817	1.66464e-06	0.00727355	0.00106283	0.344562	-1.41985	1.77414e-06	-73.1928	0.000782259	-6.22822	0.000303923	8.27678
Klk8	kallikrein related-peptidase 8	0.000375679	0.019825	5.86281e-05	0.14013	0.25618	0.776762	-1.13929	0.000234351	16.4191	0.00183926	7.61023	0.077734	-2.45803
Krt10	keratin 10	0.00183866	0.0491406	0.000436441	0.127456	0.0892642	0.87333	1.00933	0.000629064	1.35786	0.0275731	1.16377	0.0331538	-1.156
Krt13	keratin 13	0.0027595	0.0615206	0.00194717	0.0452715	0.0180348	0.685333	1.20165	0.000734784	10.1079	0.302922	1.61803	0.00545412	-5.19869
Krt15	keratin 15	0.0016486	0.0461824	0.000217055	0.575544	0.952842	0.721309	-1.14396	0.00188921	5.22653	0.00211749	5.06494	0.660623	-1.18045
Krt23	keratin 23	0.00197471	0.0513323	0.000362275	0.186469	0.218912	0.939412	-1.03483	0.0120988	-4.09189	0.000913549	-9.32403	0.0849892	-2.35803
Krt36	keratin 36	0.0057159	0.096151	0.00490486	0.00931318	0.310823	0.139309	-1.4744	0.00826363	2.27995	0.0863831	1.58769	0.0131627	-2.11727
Krt85	keratin 85	2.50744e-06	0.001767	1.44416e-05	1.93746e-05	2.30783e-05	0.885111	1.02038	1.34147e-06	-5.61491	0.695	-1.05652	1.56796e-06	5.42285
Krtcap2	keratinocyte associated protein 2	0.00508782	0.089458	0.00935253	0.0530454	0.00866796	0.426783	-1.06177	0.00127903	-1.41473	0.971828	1.00261	0.00371086	1.3359
Ky	kyphoscoliosis peptidase	0.000623563	0.0263067	0.00130797	0.00142531	0.0190098	0.231485	-1.19134	0.000583689	2.09945	0.216322	1.19901	0.000617482	-2.08601
L1cam	L1 cell adhesion molecule	2.66754e-05	0.00473656	4.22419e-06	0.0202815	0.211911	0.310653	-1.26679	2.33838e-05	6.71993	0.000137779	4.41872	0.0170455	-1.92651
Lama4	laminin, alpha 4	0.00658848	0.104299	0.00698472	0.0629825	0.0186547	0.594528	1.22126	0.654214	-1.18263	0.00169761	-5.30191	0.00691964	-3.67091
Lamb2	laminin, beta 2	0.00303876	0.0654495	0.000707457	0.319392	0.0711943	0.0570955	1.38413	0.000788021	2.15163	0.0509064	1.39911	0.492267	-1.11107
Lamc2	laminin, gamma 2	0.00405494	0.0783891	0.00106527	0.0411092	0.957511	0.131384	-1.27719	0.00731754	1.6811	0.00819819	1.66218	0.116773	-1.29173
Lamp2	lysosomal-associated membrane protein 2	0.00141265	0.0420746	0.000275444	0.317265	0.0830838	0.53658	1.0418	0.000431372	1.43967	0.0185549	1.20542	0.0633688	-1.14641
Lamtor2	late endosomal/lysosomal adaptor, MAPK and MTOR activator 2	0.00579388	0.0968203	0.000871951	0.880886	0.382679	0.467636	-1.06015	0.00262891	-1.38969	0.0173329	-1.25738	0.601446	1.04253
Lancl3	LanC lantibiotic synthetase component C-like 3 (bacterial)	0.00094849	0.0328051	0.00056055	0.012649	0.0251898	0.757739	1.123	0.0855404	2.03931	0.000384862	8.36636	0.00298207	4.60718
Larp1b	La ribonucleoprotein domain family, member 1B	3.22311e-05	0.00530796	1.64663e-05	0.00168858	0.00238548	0.857999	1.01425	1.19031e-05	-2.0787	0.00967072	-1.29521	0.000217634	1.62779
Lass3	LAG1 homolog, ceramide synthase 3	0.000186297	0.0130623	3.84551e-05	0.717299	0.0118946	0.0774459	1.53315	4.18333e-05	5.46419	0.00847859	2.07844	0.0338769	-1.71477
Lass4	LAG1 homolog, ceramide synthase 4	0.000110202	0.00968555	2.77076e-05	0.0625801	0.00904014	0.398445	1.09473	2.95298e-05	2.35573	0.00695424	1.44134	0.00423781	-1.49298
Lbp	lipopolysaccharide binding protein	0.00508967	0.089458	0.0466549	0.00742599	0.0120352	0.823235	-1.03647	0.00425528	1.84483	0.550719	-1.10147	0.00135475	-2.10612
Lbr	lamin B receptor	0.00333284	0.0694292	0.00047296	0.478467	0.688671	0.822455	-1.00967	0.00261644	1.19531	0.00593797	1.16651	0.436216	-1.03459
Lcn2	lipocalin 2	3.06154e-06	0.00199625	1.00486e-06	0.00131953	0.000479797	0.57263	-1.11005	0.000668733	2.59455	9.39315e-07	10.7241	7.57417e-05	3.72353
Ldb3	LIM domain binding 3	0.00158653	0.0451159	0.000309018	0.0590246	0.926659	0.143339	1.39791	0.0029786	-2.38213	0.00248264	-2.44912	0.17501	1.35967
Ldha	lactate dehydrogenase A	0.000601787	0.0257506	0.000103079	0.423246	0.0758981	0.422961	-1.10218	0.000197466	-2.10347	0.00727531	-1.5091	0.0759245	1.26464
Lemd1	LEM domain containing 1	3.55928e-05	0.00562335	4.6463e-06	0.132322	0.436421	0.561512	-1.25769	3.52287e-05	22.6411	0.00010371	14.6033	0.115716	-1.94994
Lemd3	LEM domain containing 3	0.00149775	0.0436053	0.000599333	0.0108801	0.280038	0.0135622	1.25062	0.00157731	1.39408	0.0159722	1.24107	0.168666	1.11335
Lepr	leptin receptor	0.00230767	0.055627	0.00292091	0.0208048	0.0110715	0.776	1.07775	0.528509	-1.18247	0.000721962	-3.85818	0.00243155	-3.02742
Leprotl1	leptin receptor overlapping transcript-like 1	0.00422904	0.0802077	0.000960769	0.25871	0.112117	0.0666387	-1.21673	0.00127246	-1.56573	0.048504	-1.23985	0.697951	1.0379
Letm1	leucine zipper-EF-hand containing transmembrane protein 1	0.00025667	0.015923	3.22549e-05	0.473367	0.699245	0.438526	-1.08443	0.000264507	-1.84907	0.000500949	-1.74781	0.809782	-1.02505
Lgals1	lectin, galactose binding, soluble 1	0.000998089	0.0338457	0.0015294	0.00254207	0.0322319	0.255132	1.07727	0.00086639	-1.36776	0.172518	-1.09523	0.00121624	1.34534
Lgals2	lectin, galactose-binding, soluble 2	0.00924681	0.126442	0.00240232	0.147324	0.217597	0.855491	1.04365	0.0648825	1.62562	0.00377995	2.49882	0.0710402	1.60425
Lgals3	lectin, galactose binding, soluble 3	0.00873301	0.122662	0.00418515	0.0334828	0.237677	0.389422	-1.20455	0.00602879	2.13191	0.0944415	1.47389	0.0264589	-1.74232
Lgals3bp	lectin, galactoside-binding, soluble, 3 binding protein	0.0020384	0.0521882	0.000327586	0.160193	0.871307	0.259751	-1.28301	0.00243625	-2.44564	0.0033618	-2.32962	0.357474	-1.22214
Lgi1	leucine-rich repeat LGI family, member 1	0.000182551	0.0128845	0.000161014	0.00195022	0.00731487	0.519865	-1.33102	9.02799e-05	21.5242	0.0610123	2.52307	0.000444545	-11.3549
Lgi2	leucine-rich repeat LGI family, member 2	0.00062144	0.0262676	0.000101438	0.741578	0.0803157	0.136155	1.31897	0.000200484	2.93317	0.0068915	1.82772	0.274185	-1.21673
Lgi3	leucine-rich repeat LGI family, member 3	5.57139e-06	0.00244562	7.71908e-07	0.443724	0.0179937	0.165216	1.38224	2.4494e-06	12.174	6.31698e-05	5.00481	0.0285107	-1.75979
Lgr4	leucine-rich repeat-containing G protein-coupled receptor 4	9.52249e-05	0.00917679	1.71916e-05	0.0158558	0.447076	0.15043	-1.13384	0.000113254	1.73754	0.000376821	1.58909	0.0262082	-1.23976
Lgr5	leucine rich repeat containing G protein coupled receptor 5	1.38327e-05	0.00333775	2.78183e-06	0.00649803	0.0241597	0.552887	-1.15964	7.5334e-06	11.3557	0.000248822	4.44486	0.00189435	-2.96265
Lgr6	leucine-rich repeat-containing G protein-coupled receptor 6	5.5275e-06	0.00244562	1.86011e-05	9.25746e-05	4.10752e-05	0.555685	-1.05178	2.0563e-06	-2.69287	0.530494	-1.0553	4.78048e-06	2.42613
Lhfp	lipoma HMGIC fusion partner	0.000310618	0.0176216	0.000132393	0.067445	0.00440286	0.00272972	1.76737	0.0730616	-1.31678	6.24687e-05	-2.76016	0.236828	-1.18603
Lhx1	LIM homeobox protein 1	0.000671278	0.0272219	9.49671e-05	0.425027	0.29667	0.203823	1.38463	0.000377972	3.96881	0.0026789	2.7378	0.85021	-1.04694
Lifr	leukemia inhibitory factor receptor	0.00260843	0.059539	0.00422691	0.00437189	0.0686424	0.232988	-1.20625	0.00268376	1.86295	0.227436	1.20923	0.00274625	-1.85835
Lig3	ligase III, DNA, ATP-dependent	0.00459371	0.0843227	0.00136038	0.0334566	0.911742	0.121534	-1.39112	0.0106784	-1.87977	0.00840526	-1.93864	0.0948894	-1.43469
Lima1	LIM domain and actin binding 1	0.00103496	0.0347045	0.000159801	0.839147	0.141618	0.34444	1.12621	0.000378653	2.00009	0.00747095	1.52255	0.229381	-1.16643
Lix1l	Lix1-like	0.00960216	0.129147	0.0127339	0.00816354	0.427701	0.0155679	1.39689	0.133979	-1.19974	0.0215124	-1.36498	0.0970405	1.22779
Lmbr1	limb region 1	0.000750851	0.0288146	0.000117589	0.199316	0.283805	0.109264	1.0804	0.000438099	1.27893	0.00340478	1.19278	0.863901	1.00763
Lnpep	leucyl/cystinyl aminopeptidase	0.00140303	0.0418777	0.000354926	0.0532012	0.135026	0.0240021	1.159	0.000678236	1.32933	0.0168531	1.17328	0.680602	1.02294
Lnx1	ligand of numb-protein X 1	5.71502e-05	0.00720641	6.49721e-05	0.0114644	0.000258311	0.0712139	-1.12914	1.03434e-05	-1.7663	0.363031	-1.05796	0.000153556	1.47858
LOC100044656 /// Ren1 /// Ren2	renin-1-like /// renin 1 structural /// renin 2 tandem duplication of Ren1	0.000133367	0.0107795	0.00010608	0.00650996	0.00173352	0.515859	-1.24067	3.49109e-05	-13.7078	0.121349	-1.73285	0.000387467	6.37603
LOC100045924 /// Mad2l1	mitotic spindle assembly checkpoint protein MAD2A-like /// MAD2 mitotic arrest deficien	0.00225917	0.0550463	0.00502457	0.00937501	0.010902	0.944486	1.00916	0.00100271	-1.89563	0.716701	-1.04888	0.00147342	1.82385
LOC100046650 /// Prelid1	PRELI domain-containing protein 1, mitochondrial-like /// PRELI domain containing 1	0.00190983	0.0501953	0.00938106	0.01021	0.00371954	0.633096	-1.02356	0.000762618	-1.28009	0.660644	1.02162	0.00080098	1.27766
LOC100048499 /// Mfap1a /// Mfap1b	uncharacterized LOC100048499 /// microfibrillar-associated protein 1A /// microfibrilla	0.00025318	0.0157717	0.000171224	0.00136882	0.0744633	0.0884995	-1.07367	0.000286479	1.25107	0.012429	1.12489	0.00129048	-1.19411
LOC100048662 /// LOC100048744 /// Ugt1a1 /// Ugt1a10 /// Ugt1a2 /// Ugt1a5 /// Ugt1a6a /// Ugt1a6b /// Ugt1a7c /// Ugt1a9	UDP-glucuronosyltransferase 1-9-like /// UDP-glucuronosyltransferase 1-9-like /// UDP g	0.00336058	0.0696854	0.000607529	0.252815	0.25614	0.120747	-1.21088	0.00150282	-1.68231	0.017331	-1.39034	0.994888	-1.00073
LOC100504968 /// Ndufs5	NADH dehydrogenase [ubiquinone] iron-sulfur protein 5-like /// NADH dehydrogenase (ubiq	0.00232929	0.0558915	0.000504912	0.556136	0.057792	0.290955	-1.05933	0.000553087	-1.32571	0.0430956	-1.13021	0.080606	1.10729
LOC100505262	Uncharacterized LOC100505262	0.00785586	0.115025	0.00193717	0.205699	0.161554	0.0728395	1.21843	0.00265042	1.50763	0.067978	1.22362	0.909995	-1.01123
LOC100862012 /// Prdx1	peroxiredoxin-1-like /// peroxiredoxin 1	0.000229095	0.0145938	3.16632e-05	0.142606	0.924987	0.311187	-1.02935	0.000384794	-1.16929	0.000329667	-1.1736	0.257763	-1.03314
LOC100862072 /// Loxl2	lysyl oxidase homolog 2-like /// lysyl oxidase-like 2	0.000148484	0.0113801	0.000432189	0.000188243	0.032123	0.0245065	1.51093	0.000364793	-2.41029	0.0562947	-1.39506	0.000203218	2.61048
LOC106740 /// Phf10	uncharacterized LOC106740 /// PHD finger protein 10	0.00262441	0.0597508	0.000561931	0.10197	0.249982	0.679355	-1.02789	0.00139309	1.35875	0.0164465	1.21413	0.06058	-1.15033
LOC621549	uncharacterized LOC621549	0.000459741	0.0222955	0.000296372	0.003261	0.0469322	0.240812	-1.33303	0.000339108	3.86389	0.0297605	1.81983	0.00178909	-2.83029
LOC638399 /// Rpl31 /// Rpl31-ps12 /// Rpl31-ps9	60S ribosomal protein L31-like /// ribosomal protein L31 /// ribosomal protein L31, pse	0.0082835	0.118564	0.268249	0.156853	0.00194419	0.0696905	-1.11608	0.00374102	-1.23606	0.0462165	1.13161	0.00260735	1.25326
LOC665506 /// Tcrb-J /// Trbv1	T-cell receptor beta-2 chain C region-like /// T cell receptor beta, joining region ///	0.00167978	0.0465068	0.000828646	0.012166	0.108751	0.00744508	2.06669	0.00112262	2.74644	0.0434209	1.63106	0.344993	1.22737
Lox	lysyl oxidase	0.00101569	0.0341855	0.0307976	0.00023391	0.400794	0.00505955	1.37953	0.256128	1.10838	0.0382383	1.23179	0.000954257	1.53313
Loxl1	lysyl oxidase-like 1	0.00195621	0.0510574	0.000393472	0.245677	0.108346	0.0624248	1.37122	0.000648085	2.1979	0.0217619	1.51375	0.705228	-1.05888
Lpar3	lysophosphatidic acid receptor 3	0.00100927	0.0340892	0.000139395	0.381351	0.539227	0.845311	-1.04144	0.00245529	-2.40081	0.00077011	-2.88218	0.299836	-1.25025
Lpcat2	lysophosphatidylcholine acyltransferase 2	0.00169721	0.0466714	0.000252806	0.693013	0.241973	0.562583	-1.13635	0.00799183	2.10066	0.000733404	3.0661	0.270802	1.28445
Lpin1	lipin 1	4.38488e-05	0.00627817	0.000291297	2.21817e-05	0.841829	0.000301167	-1.29893	0.00314982	-1.1967	0.0021249	-1.21184	0.000219278	-1.31536
Lpl	lipoprotein lipase	0.0052588	0.0914	0.00081189	0.357094	0.658222	0.339469	1.1844	0.00389938	1.95024	0.00993745	1.7502	0.723721	1.06291
Lpp	LIM domain containing preferred translocation partner in lipoma	0.00724991	0.110653	0.00161865	0.0931197	0.802375	0.164396	1.10645	0.0143631	-1.22849	0.00832352	-1.25856	0.277688	1.08001
Lrat	lecithin-retinol acyltransferase (phosphatidylcholine-retinol-O-acyltransferase)	3.73469e-05	0.00576843	5.6381e-06	0.130778	0.0562308	0.708864	-1.18564	1.78591e-05	-53.5252	0.000365618	-13.3562	0.0243799	3.38005
Lrch1	leucine-rich repeats and calponin homology (CH) domain containing 1	0.0059295	0.0980848	0.0140786	0.0439225	0.00902904	0.484986	-1.05118	0.00168244	-1.37139	0.838702	1.01444	0.00338728	1.32346
Lrig1	leucine-rich repeats and immunoglobulin-like domains 1	3.36934e-05	0.00539176	5.2197e-06	0.0181565	0.780591	0.095565	-1.28176	5.49114e-05	2.76825	8.06218e-05	2.62394	0.0507478	-1.35226
Lrig2	leucine-rich repeats and immunoglobulin-like domains 2	0.000135983	0.0109097	1.77106e-05	0.838207	0.204682	0.432089	1.03767	7.76947e-05	1.39082	0.000625652	1.27456	0.29299	-1.0516
Lrp4	low density lipoprotein receptor-related protein 4	0.000509191	0.0234576	8.57226e-05	0.489581	0.0700636	0.362582	1.25721	0.000165271	4.80817	0.00632301	2.38625	0.0818186	-1.60272
Lrpap1	low density lipoprotein receptor-related protein associated protein 1	0.0001547	0.0116852	0.000113132	0.000950272	0.037056	0.105047	-1.32076	0.000150671	2.77867	0.0129919	1.62281	0.00067752	-2.26148
Lrrc10b	leucine rich repeat containing 10B	0.00169196	0.0466714	0.000348236	0.0666226	0.390387	0.0645216	-1.35046	0.00129151	-1.97077	0.00746826	-1.646	0.415669	-1.12791
Lrrc17	leucine rich repeat containing 17	0.00603679	0.0991859	0.00195876	0.258613	0.052545	0.038831	1.57445	0.00135243	2.41846	0.151492	1.33859	0.47576	-1.14752
Lrrc31	leucine rich repeat containing 31	0.00828703	0.118577	0.00202202	0.183311	0.195148	0.976539	-1.0102	0.00309504	4.0424	0.0611463	2.07121	0.0768955	-1.97162
Lrrc41	leucine rich repeat containing 41	8.87485e-05	0.00883851	2.88098e-05	0.238166	0.00179971	0.047576	-1.24959	1.53796e-05	-2.41032	0.0249748	-1.29992	0.00325053	1.48385
Lrrc4c	leucine rich repeat containing 4C	0.00510762	0.0896402	0.00415932	0.605857	0.00752144	0.0202242	1.55364	0.000718145	2.248	0.777102	1.04567	0.0658218	-1.38373
Lrrc59	leucine rich repeat containing 59	9.82978e-06	0.00291666	1.75599e-06	0.0955525	0.00487131	0.202809	-1.10102	3.09721e-06	-2.21039	0.000328056	-1.51491	0.00363939	1.32522
Lrrc8a /// Phyhd1	leucine rich repeat containing 8A /// phytanoyl-CoA dioxygenase domain containing 1	0.000309914	0.0176216	4.94489e-05	0.546885	0.0677322	0.325192	1.15221	0.000106875	2.5944	0.00359889	1.7328	0.088659	-1.29943
Lrrc8d	leucine rich repeat containing 8D	0.00248892	0.0581622	0.00056787	0.182072	0.0981163	0.778922	-1.02082	0.000803653	-1.44837	0.0330448	-1.20026	0.0461785	1.18211
Lrrcc1	leucine rich repeat and coiled-coil domain containing 1	0.000174767	0.0125312	6.2312e-05	0.00377218	0.0776447	0.193102	-1.28148	0.000135916	3.28461	0.00422346	1.99331	0.00267822	-2.11165
Lrrk1	leucine-rich repeat kinase 1	0.000628776	0.0264045	0.000111211	0.667706	0.0548468	0.093426	1.18115	0.00017895	1.77288	0.00978397	1.34276	0.238562	-1.11782
Lrrn1	leucine rich repeat protein 1, neuronal	0.00138071	0.0415395	0.000211616	0.329461	0.301382	0.168134	1.31928	0.000729415	2.63493	0.00573424	1.98018	0.963712	-1.00862
Lrrn4	leucine rich repeat neuronal 4	0.000804491	0.0297893	0.000121702	0.137961	0.986305	0.272704	1.26084	0.00118227	2.62668	0.0012203	2.61377	0.282269	1.25464
Lrrtm1	leucine rich repeat transmembrane neuronal 1	0.000397013	0.0204403	0.000117312	0.0310728	0.03043	0.99264	1.00476	0.000141111	29.4419	0.0154624	4.61734	0.00602267	-6.34616
Lrrtm4	leucine rich repeat transmembrane neuronal 4	0.00223245	0.0546268	0.977641	0.00327816	0.00203795	0.809657	1.05099	0.0135566	1.87693	0.012747	-1.89233	0.000290745	-3.37944
Lsamp	limbic system-associated membrane protein	0.00909632	0.125306	0.0017401	0.172954	0.791458	0.246158	1.32059	0.00868482	2.15296	0.0154857	1.97568	0.41239	1.21185
Lsp1	lymphocyte specific 1	0.00314154	0.0668019	0.0150905	0.175164	0.00161867	0.0550114	1.43306	0.000590643	2.40521	0.296006	-1.19626	0.00244976	-2.00777
Ltbp2	latent transforming growth factor beta binding protein 2	0.000470077	0.0225542	0.000113474	0.0232338	0.154581	0.0148715	1.98908	0.000303844	3.84753	0.00499727	2.34617	0.410894	1.21292
Ltbp3	latent transforming growth factor beta binding protein 3	1.04931e-05	0.0030143	1.47921e-06	0.903492	0.0193106	0.0634993	1.17817	4.22937e-06	2.30638	0.000131862	1.6841	0.0835909	-1.1624
Ltf	lactotransferrin	0.000385894	0.0200509	5.14368e-05	0.389441	0.436576	0.950225	-1.01219	0.000286814	3.15432	0.00112043	2.537	0.256326	-1.25848
Ltv1	LTV1 homolog (S. cerevisiae)	0.00653361	0.103755	0.00096562	0.668722	0.522503	0.454022	-1.0768	0.00364596	-1.46451	0.0144058	-1.3399	0.877755	1.01504
Lum	lumican	0.00126117	0.0391737	0.000163819	0.782555	0.635662	0.887272	1.05038	0.00247361	-4.29769	0.00100437	-5.43007	0.597322	-1.20289
Ly6e	lymphocyte antigen 6 complex, locus E	0.00470591	0.0853416	0.00134676	0.294521	0.0553916	0.451741	1.13112	0.00107692	2.17271	0.107313	1.3264	0.0447291	-1.44816
Ly6f	lymphocyte antigen 6 complex, locus F	0.000675387	0.027319	9.84859e-05	0.1664	0.797839	0.241889	-1.57195	0.000790159	-6.50696	0.00125852	-5.69067	0.399813	-1.37475
Ly6h	lymphocyte antigen 6 complex, locus H	0.00356457	0.0725804	0.0010068	0.126106	0.0854079	0.861736	1.0418	0.00112348	3.08535	0.0614705	1.64037	0.0318805	-1.80542
Lynx1	Ly6/neurotoxin 1	0.00554345	0.0946665	0.0103675	0.0441234	0.0105048	0.526603	1.15234	0.00153227	2.73939	0.995162	1.00134	0.00375441	-2.37407
Lypd6	LY6/PLAUR domain containing 6	0.00297885	0.0647494	0.000572659	0.109492	0.498751	0.462274	1.25392	0.00951077	2.70013	0.00231379	3.62174	0.113982	1.68191
Lyrm2	LYR motif containing 2	0.00160211	0.0453588	0.000452122	0.0378849	0.151887	0.0206289	-1.19534	0.000870557	-1.37671	0.0194809	-1.19811	0.542303	-1.04027
Lyst	lysosomal trafficking regulator	0.00175552	0.0475244	0.000400446	0.0767218	0.176414	0.708327	-1.03272	0.000866858	1.53455	0.0155829	1.2893	0.0378317	-1.22916
Lyz1	lysozyme 1	0.00156456	0.0448059	0.000236266	0.777265	0.204004	0.270055	1.22401	0.000628512	2.52215	0.00847956	1.80658	0.462813	-1.14058
Lyz2	lysozyme 2	0.00620688	0.100951	0.00164804	0.524247	0.0609292	0.0790559	1.544	0.00130808	2.83603	0.118965	1.45786	0.315761	-1.25994
Mab21l3	mab-21-like 3 (C. elegans)	0.00237296	0.0564468	0.000910685	0.103188	0.0297965	0.587532	1.3121	0.000584916	13.9591	0.117749	2.32231	0.0132758	-4.5811
Macrod2	MACRO domain containing 2	0.00338272	0.0700477	0.000760214	0.0582239	0.79441	0.20758	-1.27461	0.00770786	-1.86843	0.00446098	-1.99877	0.117853	-1.36353
Mad2l2	MAD2 mitotic arrest deficient-like 2	0.000503864	0.0233328	9.76773e-05	0.0368562	0.415248	0.278997	1.16769	0.000476421	-2.12857	0.00215654	-1.80985	0.0448004	1.37332
Maf	avian musculoaponeurotic fibrosarcoma (v-maf) AS42 oncogene homolog	0.000276927	0.0164771	4.0212e-05	0.316727	0.17533	0.108456	1.34059	0.000141617	3.00103	0.0016015	2.1335	0.774517	-1.04925
Magi2	membrane associated guanylate kinase, WW and PDZ domain containing 2	0.000261524	0.0160898	0.0164347	0.000562214	0.000566865	0.996175	-1.00043	0.000310943	1.69974	0.116918	-1.16703	5.24897e-05	-1.9845
Magt1	magnesium transporter 1	0.00576458	0.0965035	0.0356616	0.0667952	0.00355651	0.204184	-1.09654	0.00161179	-1.36479	0.304152	1.07594	0.00234551	1.33915
Mal	myelin and lymphocyte protein, T cell differentiation protein	0.00430476	0.0810313	0.000986509	0.0784239	0.447801	0.413873	-1.21253	0.00326737	2.52196	0.0168633	1.95937	0.0816924	-1.56068
Malt1	mucosa associated lymphoid tissue lymphoma translocation gene 1	0.00556028	0.0948106	0.000832195	0.535168	0.525781	0.9916	-1.00157	0.012592	1.58669	0.00325726	1.81654	0.380945	1.14307
Mamdc2	MAM domain containing 2	0.000345521	0.0189675	0.000570914	0.000378622	0.895334	0.00369772	1.77513	0.00401609	-1.76027	0.00526639	-1.71299	0.00283974	1.82413
Man2a1	mannosidase 2, alpha 1	7.38219e-05	0.00822085	1.10763e-05	0.0457459	0.467008	0.290858	1.18764	0.000237122	2.5997	7.8959e-05	3.06367	0.0580051	1.3996
Manea	mannosidase, endo-alpha	0.00431846	0.0811191	0.00138564	0.0299731	0.552791	0.19206	1.09514	0.0185986	1.20658	0.00508932	1.27594	0.0504017	1.15809
Maob	monoamine oxidase B	0.00114843	0.0367853	0.000163697	0.427953	0.376112	0.245559	1.32473	0.000683565	3.32417	0.00380143	2.46898	0.944193	-1.01634
Map1lc3a	microtubule-associated protein 1 light chain 3 alpha	0.00302554	0.0653206	0.000426785	0.723197	0.462593	0.782087	-1.0334	0.00172234	-1.69894	0.00780554	-1.49884	0.444097	1.09686
Map2k1	mitogen-activated protein kinase kinase 1	0.00212192	0.053411	0.000439072	0.442828	0.0709637	0.393954	-1.12893	0.0005582	-2.1033	0.032626	-1.41521	0.0753685	1.31648
Map2k4	mitogen-activated protein kinase kinase 4	6.35867e-05	0.00760971	3.60099e-05	0.116116	0.000442032	0.0231407	-1.29558	9.44758e-06	-2.48716	0.115986	-1.17694	0.000734344	1.63112
Map3k1	mitogen-activated protein kinase kinase kinase 1	0.000651618	0.0269253	0.000102991	0.0963907	0.83668	0.176518	1.10429	0.000859347	1.41281	0.00125119	1.38462	0.271438	1.08226
Map3k3	mitogen-activated protein kinase kinase kinase 3	0.0097261	0.129703	0.0115394	0.31068	0.0101298	0.147999	-1.25837	0.00160014	-1.95509	0.952236	1.00891	0.0139784	1.56751
Mapk10	mitogen-activated protein kinase 10	8.94368e-05	0.00884581	1.39369e-05	0.0330942	0.772312	0.146928	-1.42257	0.000208467	-4.07633	0.000134178	-4.47318	0.0769306	-1.56106
Mapk14	mitogen-activated protein kinase 14	0.00361719	0.073222	0.000680776	0.241615	0.230266	0.98141	1.00115	0.00153028	1.25224	0.0208558	1.147	0.107489	-1.0905
Mapk8ip1	mitogen-activated protein kinase 8 interacting protein 1	2.44165e-06	0.00174795	0.000142543	8.81203e-06	8.52824e-06	0.976085	1.00222	2.35694e-06	2.33783	0.0519425	-1.17761	6.21183e-07	-2.74696
Mapkapk3	mitogen-activated protein kinase-activated protein kinase 3	0.00961849	0.129147	0.00141569	0.925329	0.565647	0.731569	-1.07529	0.0185254	1.82577	0.00528313	2.17085	0.635897	1.10576
Mapt	microtubule-associated protein tau	0.00656404	0.104021	0.000902975	0.939868	0.839299	0.844071	-1.06129	0.00838186	2.7661	0.00545632	3.01676	0.928118	1.02763
March1	membrane-associated ring finger (C3HC4) 1	0.00425623	0.0804866	0.00108554	0.818354	0.0465733	0.173295	1.7504	0.000841738	6.96059	0.100625	2.00346	0.104544	-1.98486
March7	membrane-associated ring finger (C3HC4) 7	0.00283969	0.0627365	0.000375535	0.981588	0.751516	0.809943	1.03542	0.00234799	1.84667	0.00443865	1.73061	0.83521	-1.03055
Marcks	myristoylated alanine rich protein kinase C substrate	0.00015537	0.0116935	1.90974e-05	0.917312	0.474855	0.561349	1.07328	0.00040159	-1.96958	0.000128605	-2.22904	0.661607	-1.05447
Matn2	matrilin 2	0.000289333	0.016925	6.42263e-05	0.118005	0.0258053	0.508054	1.16129	8.46055e-05	4.82486	0.00896866	2.09621	0.0132055	-1.98202
Matr3	matrin 3	0.000268707	0.0162136	3.72849e-05	0.65754	0.164435	0.196872	-1.09332	0.00154156	1.347	0.000129099	1.54505	0.470926	1.04913
Mboat2	membrane bound O-acyltransferase domain containing 2	0.000366145	0.019589	0.000924265	0.0094941	0.000926817	0.260551	-1.22282	9.08571e-05	-3.3175	0.998778	-1.00026	0.000321417	2.71229
Mbp	myelin basic protein	0.00393399	0.076822	0.00197389	0.0371503	0.0656022	0.011311	3.41176	0.00154739	5.82031	0.131049	1.87908	0.803099	1.10148
Mbtd1	mbt domain containing 1	0.0017813	0.048078	0.000247776	0.363256	0.923451	0.473707	1.08283	0.00204474	1.6074	0.00246562	1.58372	0.5578	1.06687
Mcart1	mitochondrial carrier triple repeat 1	0.00572629	0.096151	0.00148952	0.0559441	0.667986	0.0947683	1.37232	0.00642926	1.84219	0.0163744	1.65827	0.241506	1.23531
Mcl1	myeloid cell leukemia sequence 1	0.00207214	0.0526806	0.000352706	0.215705	0.303423	0.122204	1.10421	0.00109931	1.32953	0.00922079	1.21605	0.866985	1.00997
Mcm9	minichromosome maintenance complex component 9	0.00480467	0.0865396	0.0010895	0.0863026	0.454423	0.0885641	1.07416	0.00357307	1.16216	0.0181385	1.11544	0.432427	1.03098
Mcmbp	MCM (minichromosome maintenance deficient) binding protein	0.000291715	0.0170202	3.82539e-05	0.344687	0.531774	0.810387	1.021	0.000728767	1.55916	0.000252813	1.68473	0.274855	1.10322
Mcoln2	mucolipin 2	0.00798579	0.116242	0.00162216	0.256399	0.271003	0.978198	1.00895	0.00329112	-3.69203	0.0393507	-2.17612	0.127489	1.7118
Mdh2	malate dehydrogenase 2, NAD (mitochondrial)	0.00155638	0.0447096	0.000226476	0.306369	0.557094	0.743074	1.01811	0.00118465	-1.29631	0.00373782	-1.23823	0.262332	1.06586
Mecr	mitochondrial trans-2-enoyl-CoA reductase	0.000723815	0.0283139	0.000213651	0.491756	0.0105636	0.103505	-1.2038	0.00012995	-1.99853	0.0623236	-1.2443	0.0212826	1.33423
Med1	mediator complex subunit 1	0.00605112	0.0993128	0.00881264	0.00482161	0.59639	0.0142708	-1.45938	0.0223907	-1.4081	0.0753078	-1.28107	0.0475502	-1.32772
Med12l	mediator of RNA polymerase II transcription, subunit 12 homolog (yeast)-like	8.88686e-05	0.00883851	1.91042e-05	0.0535407	0.0174202	0.622246	1.05718	2.9399e-05	2.50202	0.00289327	1.58193	0.00594314	-1.49607
Med13	mediator complex subunit 13	0.00831779	0.118904	0.0033031	0.0300624	0.602487	0.0550121	-1.18727	0.0108106	-1.28733	0.0349128	-1.21403	0.17764	-1.11966
Med9	mediator of RNA polymerase II transcription, subunit 9 homolog (yeast)	0.000973348	0.0333217	0.000286039	0.129759	0.0242699	0.466167	-1.0652	0.000237812	-1.67939	0.0458279	-1.21527	0.0135318	1.29732
Mef2c	myocyte enhancer factor 2C	0.00046625	0.0224689	0.000390621	0.00407887	0.015024	0.00106219	2.26397	0.0879152	-1.37439	0.000231611	-2.80612	0.545402	1.10886
Meg3	maternally expressed 3	0.000388898	0.0200913	0.000211314	0.473763	0.00176877	0.0263678	1.55089	5.39774e-05	3.50596	0.239778	1.22767	0.00538709	-1.84139
Megf10	multiple EGF-like-domains 10	0.00197405	0.0513323	0.00153874	0.0095699	0.0537719	0.449036	1.26078	0.00116106	-4.19126	0.122489	-1.65321	0.00399843	3.19636
Megf6	multiple EGF-like-domains 6	0.000121035	0.0102416	2.59773e-05	0.0258701	0.0488859	0.779801	-1.02775	5.64909e-05	2.07636	0.00217857	1.52191	0.0072855	-1.40218
Meis2	Meis homeobox 2	0.00368439	0.0740786	0.00174537	0.0490156	0.0518811	0.980098	-1.00281	0.00124049	1.69984	0.139228	1.19588	0.0116407	-1.4254
Mertk	c-mer proto-oncogene tyrosine kinase	0.00405693	0.078394	0.00148624	0.0254901	0.35642	0.0302371	1.33193	0.00375974	1.55272	0.029193	1.33523	0.248456	1.14536
Met	met proto-oncogene	0.00151053	0.0438394	0.000225318	0.412038	0.317004	0.890012	1.02793	0.000792037	2.74404	0.00585835	2.05067	0.208932	-1.30175
Mettl7a1	methyltransferase like 7A1	0.000281225	0.0166233	8.78038e-05	0.0391547	0.0137888	0.64442	-1.0768	7.99799e-05	-3.10833	0.0196577	-1.56625	0.00416386	1.84303
Mfap1a /// Mfap1b	microfibrillar-associated protein 1A /// microfibrillar-associated protein 1B	0.00158488	0.0450975	0.000338164	0.0659027	0.287377	0.504079	-1.05185	0.00102654	1.43732	0.0092441	1.27929	0.0495898	-1.18178
Mfge8	milk fat globule-EGF factor 8 protein	0.0050021	0.0885746	0.00144546	0.0443061	0.482165	0.0583983	1.32935	0.00467593	1.64969	0.0218951	1.44211	0.277882	1.16208
Mfsd2a	major facilitator superfamily domain containing 2A	0.000937295	0.0325928	0.000148522	0.619094	0.127587	0.42724	-1.27914	0.000338678	-5.77785	0.00745769	-2.84738	0.155615	1.58636
Mfsd4	major facilitator superfamily domain containing 4	0.000229041	0.0145938	0.00310032	0.000478294	0.00132828	0.569069	1.12681	0.00021882	-3.59074	0.662506	1.09539	7.58687e-05	4.43204
Mga	MAX gene associated	4.4735e-05	0.00635759	1.47904e-05	0.0103777	0.00362901	0.619474	1.0261	1.30999e-05	1.60085	0.00612838	1.2021	0.000796307	-1.29784
Mgat2	mannoside acetylglucosaminyltransferase 2	0.00522912	0.0911277	0.00162989	0.539316	0.0367114	0.0568251	-1.21737	0.000972729	-1.56492	0.166418	-1.14413	0.224245	1.12355
Mgat3	mannoside acetylglucosaminyltransferase 3	0.00120736	0.0380261	0.000185385	0.604039	0.178849	0.527666	1.12379	0.000482614	2.714	0.00735692	1.87771	0.192375	-1.28616
Mgat4a	mannoside acetylglucosaminyltransferase 4, isoenzyme A	0.0023073	0.055627	0.000606168	0.0774688	0.121291	0.841742	-1.03664	0.000951034	2.42702	0.0301469	1.58248	0.0289232	-1.58987
Mgl2	macrophage galactose N-acetyl-galactosamine specific lectin 2	0.00228408	0.0553155	0.000318099	0.77385	0.428797	0.447092	1.24964	0.00128416	3.85671	0.00636602	2.77675	0.714465	-1.11146
Mgp	matrix Gla protein	0.00263847	0.0599483	0.00148146	0.0372468	0.031895	0.945551	1.00769	0.0008431	1.75552	0.169321	1.17837	0.00699707	-1.47843
Mgst3	microsomal glutathione S-transferase 3	0.00408074	0.0786183	0.000840864	0.586784	0.0948883	0.375375	-1.24841	0.00104871	-3.26286	0.0485327	-1.73254	0.120155	1.50854
Mia1	melanoma inhibitory activity 1	0.00125568	0.03906	0.000394828	0.0194869	0.19751	0.317413	-1.52171	0.000917224	7.4814	0.0141545	3.42062	0.0157275	-3.32821
Mier1	mesoderm induction early response 1 homolog (Xenopus laevis	0.00788	0.115191	0.00124963	0.623367	0.395127	0.790824	-1.02228	0.0230585	1.25265	0.00356035	1.38729	0.348198	1.08335
Mif4gd	MIF4G domain containing	0.00323559	0.0682437	0.00501054	0.0039108	0.160085	0.120323	-1.26129	0.00520743	1.66184	0.145197	1.24049	0.0043663	-1.68969
Minos1	mitochondrial inner membrane organizing system 1	0.00538142	0.0927969	0.00346005	0.62974	0.0104089	0.0806213	-1.21027	0.000774421	-1.65055	0.602399	-1.05313	0.0267434	1.29499
Mipol1	mirror-image polydactyly gene 1 homolog (human)	0.00835034	0.119255	0.00129375	0.825656	0.398479	0.451416	-1.076	0.0235834	1.29445	0.00368091	1.4547	0.651092	1.04442
Mkln1	muskelin 1, intracellular mediator containing kelch motifs	0.00135864	0.0411802	0.000840606	0.993558	0.00363995	0.0210201	-1.19447	0.000181452	-1.49993	0.449913	-1.05052	0.0206432	1.19534
Mkrn1	makorin, ring finger protein, 1	0.000754075	0.0288146	0.000975466	0.00344422	0.016244	0.472584	-1.06113	0.000442359	1.56911	0.189346	1.11954	0.00099842	-1.48725
Mlc1	megalencephalic leukoencephalopathy with subcortical cysts 1 homolog (human)	0.000410127	0.0208536	5.97471e-05	0.132682	0.733417	0.37752	-1.74601	0.000858042	-21.7903	0.000473605	-29.3425	0.189744	-2.35116
Mll1	myeloid/lymphoid or mixed-lineage leukemia 1	0.000692559	0.0277703	0.000149512	0.0283422	0.454711	0.219318	-1.12495	0.000721685	1.59822	0.00301051	1.4488	0.0403226	-1.24097
Mll3	myeloid/lymphoid or mixed-lineage leukemia 3	0.000327474	0.0183471	7.64068e-05	0.0130054	0.392781	0.146146	-1.12072	0.000374533	1.51523	0.00177426	1.3842	0.0202922	-1.2268
Mll5	myeloid/lymphoid or mixed-lineage leukemia 5	0.00387301	0.0762032	0.000674823	0.997543	0.151556	0.293915	1.0784	0.0011735	1.39122	0.0282922	1.19665	0.295716	-1.07807
Mllt3	myeloid/lymphoid or mixed-lineage leukemia (trithorax homolog, Drosophila); translocate	0.000884811	0.0314219	0.000136702	0.45155	0.170687	0.627336	1.04413	0.000370698	1.65354	0.00562705	1.37823	0.143047	-1.14905
Mllt6	myeloid/lymphoid or mixed-lineage leukemia (trithorax homolog, Drosophila); translocate	0.00701603	0.108441	0.00170996	0.281884	0.11923	0.687173	1.06551	0.00200092	1.98124	0.0764554	1.36195	0.0745782	-1.36527
Mlx	MAX-like protein X	0.00354933	0.0724008	0.000558708	0.247497	0.7444	0.294896	-1.13533	0.00323688	-1.59878	0.00634276	-1.51465	0.537945	-1.07558
Mmd	monocyte to macrophage differentiation-associated	9.82195e-05	0.00930537	1.50312e-05	0.0866994	0.170075	0.0401575	1.40098	0.000586565	-2.12853	6.22624e-05	-2.8556	0.761307	1.04427
Mmd2	monocyte to macrophage differentiation-associated 2	0.00264115	0.059979	0.00243537	0.0238719	0.0187355	0.913975	-1.06864	0.000867582	-21.5513	0.346687	-1.81367	0.00370977	11.1195
Mmp10	matrix metallopeptidase 10	0.00141927	0.0421954	0.000863521	0.0106346	0.0529363	0.481245	-1.32184	0.000770552	7.27621	0.0752027	2.16446	0.00424736	-4.44361
Mmp16	matrix metallopeptidase 16	2.82158e-05	0.00483863	5.33446e-06	0.281071	0.00555429	0.00837868	1.31207	7.42337e-06	2.21601	0.00124742	1.46266	0.102969	-1.15471
Mmp17	matrix metallopeptidase 17	0.00964156	0.129332	0.0050574	0.0449255	0.132831	0.0210807	1.88094	0.166701	-1.39903	0.00462599	-2.35862	0.633262	1.11569
Mmp19	matrix metallopeptidase 19	0.0056319	0.0954187	0.0357631	0.00178292	0.613528	0.00682365	1.92114	0.0633764	1.47544	0.195943	1.29018	0.0207409	1.67991
Mmp23	matrix metallopeptidase 23	0.00114955	0.0367853	0.000167909	0.869769	0.210089	0.423248	1.15999	0.000489057	2.69461	0.00596271	1.92	0.310241	-1.20987
Mmp7	matrix metallopeptidase 7	0.000206104	0.0138532	6.73635e-05	0.0142086	0.020193	0.874442	1.05634	0.0111782	3.01062	7.85731e-05	11.8858	0.00279719	4.17039
Mmp9	matrix metallopeptidase 9	0.00138243	0.0415395	0.0457337	0.315731	0.000312486	0.00798883	1.84166	0.000347609	2.8104	0.0319409	-1.57068	0.0010253	-2.39688
Mmrn2	multimerin 2	0.0022006	0.0542943	0.00126469	0.0212533	0.0445654	0.00601807	2.91964	0.118251	-1.65923	0.000912434	-4.39375	0.744496	1.10256
Mn1	meningioma 1	0.00619694	0.100898	0.00158311	0.140589	0.172564	0.0575803	1.36148	0.0023871	1.83739	0.0545898	1.36798	0.92484	1.01365
Mogat2	monoacylglycerol O-acyltransferase 2	0.00179868	0.0484024	0.00421237	0.00784204	0.00896444	0.950239	1.02244	0.000801846	-6.04757	0.720247	-1.13644	0.00117268	5.44095
Morc3	microrchidia 3	0.00138247	0.0415395	0.00029487	0.0592614	0.292884	0.470462	-1.05258	0.000932645	1.41172	0.00801498	1.26759	0.0467067	-1.17226
Morc4	microrchidia 4	0.00511514	0.0896402	0.0010891	0.250285	0.167147	0.848047	1.02126	0.00177678	1.62892	0.0404374	1.29634	0.0868792	-1.2304
Moxd1	monooxygenase, DBH-like 1	0.000526057	0.0239452	7.1016e-05	0.551459	0.33156	0.275505	1.32462	0.000317799	4.24145	0.00186465	2.98564	0.778254	-1.07247
Mpdz	multiple PDZ domain protein	0.00786425	0.115083	0.00134691	0.288141	0.565149	0.254083	1.1274	0.00507623	1.45204	0.0177779	1.33665	0.713617	1.03781
Mpp6	Membrane protein, palmitoylated 6 (MAGUK p55 subfamily member 6)	0.00379383	0.075377	0.000573898	0.402787	0.516289	0.301367	1.43353	0.00238348	4.15465	0.00923961	3.038	0.888664	1.04824
Mpped2	metallophosphoesterase domain containing 2	0.00990777	0.130905	0.0129128	0.0551839	0.0242717	0.718653	-1.13172	0.00295254	-4.03854	0.777338	-1.10182	0.00756382	3.23873
Mpv17l2	MPV17 mitochondrial membrane protein-like 2	0.00611005	0.100025	0.00128546	0.500682	0.121348	0.488145	-1.09478	0.00164706	-1.78487	0.0591589	-1.31514	0.122995	1.23967
Mpzl2	myelin protein zero-like 2	0.00152344	0.044044	0.000210446	0.464263	0.556209	0.915741	-1.02849	0.00111308	3.57814	0.00349959	2.86173	0.356882	-1.28596
Mrc1	mannose receptor, C type 1	0.000154228	0.0116709	6.0309e-05	0.0014698	0.703654	0.0153322	1.51456	0.000897406	2.00043	0.000461543	2.15707	0.00670135	1.63315
Mrp63	mitochondrial ribosomal protein 63	0.00161772	0.045572	0.000352642	0.384023	0.0525808	0.366778	-1.07983	0.000407139	-1.59257	0.0326088	-1.23018	0.0538079	1.19887
Mrpl17	mitochondrial ribosomal protein L17	0.00485899	0.0871352	0.000786485	0.731099	0.253848	0.553979	-1.06939	0.00182054	-1.6432	0.0220296	-1.36042	0.294807	1.12949
Mrpl20	mitochondrial ribosomal protein L20	0.00960968	0.129147	0.00313542	0.801554	0.0445987	0.172347	-1.155	0.00169066	-1.56059	0.241792	-1.12924	0.0989977	1.19653
Mrpl41	mitochondrial ribosomal protein L41	0.00475815	0.0859766	0.00200428	0.692361	0.017739	0.0436059	-1.16114	0.000741762	-1.39077	0.312524	-1.06959	0.107327	1.11984
Mrpl54	mitochondrial ribosomal protein L54	0.00195774	0.0510678	0.000460474	0.0509502	0.315915	0.41192	1.09617	0.00139278	-1.66018	0.0114266	-1.41402	0.0446474	1.28699
Mrps18a	mitochondrial ribosomal protein S18A	0.00705979	0.108744	0.00162191	0.113207	0.402786	0.0965698	-1.30942	0.00441658	-1.75327	0.0283193	-1.46602	0.544436	-1.09489
Mrps21	mitochondrial ribosomal protein S21	0.00399452	0.077387	0.00294863	0.259991	0.00896065	0.155551	-1.12192	0.000643512	-1.48655	0.595292	-1.04142	0.0111499	1.27231
Mrps34	mitochondrial ribosomal protein S34	0.000178345	0.012707	2.61285e-05	0.616199	0.0852879	0.337932	-1.09225	7.19433e-05	-1.90763	0.00157292	-1.50012	0.11705	1.16425
Ms4a4d	membrane-spanning 4-domains, subfamily A, member 4D	0.00815367	0.117601	0.0150328	0.0108653	0.0792146	0.00558554	1.79169	0.00696061	1.74971	0.469712	1.12508	0.388661	1.15208
Msh3	MutS homolog 3 (E. coli)	0.00447681	0.0829533	0.00122227	0.100704	0.146916	0.864688	-1.01548	0.0017848	1.49235	0.0492305	1.22399	0.0401015	-1.23811
Msl3	male-specific lethal 3 homolog (Drosophila)	0.00739073	0.111693	0.00185993	0.0736553	0.609923	0.311864	-1.04347	0.00701398	1.15235	0.0216079	1.11874	0.104606	-1.07482
Msra	methionine sulfoxide reductase A	0.00208297	0.0528368	0.000271547	0.858462	0.792515	0.952007	-1.00601	0.00315578	1.49435	0.0018822	1.55086	0.755299	1.03162
Msrb2	methionine sulfoxide reductase B2	0.0014986	0.0436053	0.000209532	0.935509	0.321284	0.510586	-1.14968	0.000753658	-2.9095	0.00541403	-2.14918	0.443205	1.17752
Mt3	metallothionein 3	0.000455073	0.0221644	8.20042e-05	0.613179	0.0419877	0.217742	-1.41078	0.000126018	-5.88246	0.00845768	-2.44083	0.0709361	1.70829
Mtap1a	microtubule-associated protein 1 A	0.00237728	0.0565168	0.294538	0.0156702	0.000941767	0.000424063	1.28144	0.0229908	1.1284	0.00231105	-1.20815	0.188426	-1.06386
Mtap6	microtubule-associated protein 6	0.000351667	0.0191736	6.82339e-05	0.116825	0.0610142	0.773766	-1.05549	0.000130326	-3.47271	0.00543232	-1.98466	0.0238006	1.65779
Mthfd2l	methylenetetrahydrofolate dehydrogenase (NADP+ dependent) 2-like	0.00225356	0.0549395	0.000330891	0.35627	0.543079	0.286741	1.09837	0.00158759	1.46888	0.00539576	1.36433	0.814024	1.02019
Mtss1	metastasis suppressor 1	0.000401418	0.0205731	0.00018312	0.701695	0.00234175	0.0225654	1.12695	5.67518e-05	1.38696	0.168108	1.06639	0.00964899	-1.15411
Muc1	mucin 1, transmembrane	0.000226036	0.0145485	5.0991e-05	0.0198644	0.112937	0.450907	-1.21838	0.00013856	5.43832	0.00269712	2.9039	0.010699	-2.28175
Muc4	mucin 4	0.00223148	0.0546268	0.000537306	0.110083	0.114647	0.985444	-1.00759	0.000842465	8.00745	0.0280644	2.92997	0.0356811	-2.75368
Mum1l1	melanoma associated antigen (mutated) 1-like 1	0.000313333	0.0177305	0.0161167	0.00113649	0.000438304	0.590657	-1.04682	0.000259231	-1.65931	0.0933075	1.16829	6.63916e-05	1.85187
Mustn1	musculoskeletal, embryonic nuclear protein 1	0.00035716	0.0193609	5.33777e-05	0.238731	0.204921	0.0974998	1.73655	0.00193705	-3.78559	0.000192799	-6.72171	0.941596	-1.02249
Mvd	mevalonate (diphospho) decarboxylase	0.00321898	0.0681273	0.0033034	0.0990494	0.00742607	0.265812	-1.20748	0.00061948	-2.355	0.696839	-1.06573	0.00498286	1.83006
Mxi1	Max interacting protein 1	0.00901092	0.124629	0.00301614	0.0547499	0.35598	0.396009	-1.08848	0.00640913	1.41329	0.0525779	1.2398	0.0518968	-1.24078
Mybpc2	myosin binding protein C, fast-type	0.000225589	0.0145485	3.00089e-05	0.225286	0.66619	0.557225	-1.19084	0.00023927	5.98507	0.000486313	4.99625	0.248108	-1.42652
Myc	myelocytomatosis oncogene	0.00488963	0.0874762	0.000705705	0.689703	0.516553	0.461964	1.17498	0.0110813	-1.98555	0.00281421	-2.42585	0.85629	-1.03981
Mycbp2	MYC binding protein 2	0.00147158	0.0432146	0.0003648	0.625483	0.0268838	0.1589	1.06263	0.000296234	1.26835	0.0542066	1.09215	0.052785	-1.09288
Myct1	myc target 1	0.00164191	0.0461095	0.000834311	0.0103786	0.126913	0.00740762	2.10143	0.0390618	-1.67218	0.00123516	-2.76408	0.283163	1.2713
Myd88	myeloid differentiation primary response gene 88	0.00459871	0.0843802	0.000840448	0.457947	0.183081	0.1523	1.27731	0.00155143	2.06756	0.0300016	1.50302	0.644618	-1.07696
Myh10	myosin, heavy polypeptide 10, non-muscle	7.99955e-05	0.00848982	3.0568e-05	0.0102628	0.00443565	0.692825	-1.0173	2.35078e-05	-1.44028	0.0131371	-1.14209	0.000895899	1.23964
Myh14	myosin, heavy polypeptide 14	0.00177688	0.0479874	0.000777751	0.0655669	0.0230049	0.646782	-1.08218	0.000458011	-2.57162	0.122691	-1.33149	0.00818124	1.78471
Myh7	myosin, heavy polypeptide 7, cardiac muscle, beta	0.0015102	0.0438394	0.000245653	0.191381	0.380448	0.134378	-1.82617	0.000957959	-6.26757	0.00551887	-3.89905	0.733357	-1.13606
Myl4	myosin, light polypeptide 4	0.00361964	0.0732388	0.000835945	0.0607385	0.59404	0.0890458	-1.53711	0.00363355	-2.46469	0.0112712	-2.07023	0.283381	-1.29111
Mylip	myosin regulatory light chain interacting protein	0.000661293	0.0269421	0.000208074	0.0145385	0.123364	0.356513	-1.17182	0.000430715	2.53762	0.0106793	1.71015	0.00917197	-1.73882
Myo10	myosin X	1.26094e-05	0.00317988	2.27126e-06	0.0327063	0.0109609	0.626546	-1.04587	4.93362e-06	-2.59325	0.000291967	-1.71604	0.00319973	1.44491
Myo1c	myosin IC	0.00397163	0.0770484	0.070072	0.00111644	0.182711	0.00191424	1.41656	0.667484	-1.03484	0.0364222	-1.21253	0.038661	1.20897
Myo1f	myosin IF	0.00253774	0.0585744	0.00281748	0.0234051	0.0135468	0.00297616	1.87532	0.00079193	2.18628	0.461951	1.12247	0.806386	-1.03861
Myo3b	myosin IIIB	0.00900909	0.124629	0.0118181	0.0143601	0.102507	0.395215	-1.42645	0.00701393	4.14573	0.351212	1.47901	0.00801582	-3.9984
Myo5b	myosin VB	0.00912807	0.125527	0.00397901	0.0362346	0.298335	0.351138	-1.12177	0.00687001	1.52059	0.0758839	1.26687	0.0334892	-1.34643
Myo9a	myosin IXa	0.00634306	0.102207	0.000975321	0.353231	0.89813	0.452133	-1.10428	0.00825242	1.54877	0.00628757	1.58552	0.562938	-1.07868
Myzap	myocardial zonula adherens protein	0.00743729	0.111913	0.131066	0.0615523	0.00298343	0.00197975	1.71947	0.00315876	1.64921	0.11248	-1.23902	0.189001	-1.1884
N28178	expressed sequence N28178	0.00180055	0.0484238	0.00174062	0.0038591	0.158343	0.120041	-1.57985	0.0630742	-1.76289	0.00242087	-3.14331	0.00429355	-2.81696
Naaa	N-acylethanolamine acid amidase	0.000546036	0.0243829	7.59552e-05	0.79098	0.214798	0.469684	-1.10212	0.000262958	-2.20966	0.00267937	-1.731	0.284731	1.15824
Nab1	Ngfi-A binding protein 1	0.000957747	0.033024	0.000131261	0.408458	0.523431	0.888263	-1.03035	0.000716188	2.99021	0.00237898	2.46171	0.308042	-1.25155
Nalcn	sodium leak channel, non-selective	0.000437761	0.0216485	0.000164792	0.850962	0.00363659	0.0257188	1.85036	6.57099e-05	5.48075	0.10704	1.50484	0.0168742	-1.9683
Nampt	nicotinamide phosphoribosyltransferase	8.56023e-06	0.00274158	9.93882e-07	0.57676	0.817899	0.814048	1.02347	1.55929e-05	2.40873	1.19579e-05	2.48733	0.578129	1.05686
Nanp	N-acetylneuraminic acid phosphatase	0.000483837	0.0228407	9.64966e-05	0.0402865	0.251822	0.417375	-1.03813	0.000348322	1.29649	0.00305079	1.20108	0.031528	-1.12059
Nap1l3	nucleosome assembly protein 1-like 3	0.00780639	0.114608	0.0015956	0.221458	0.303958	0.876185	-1.0208	0.0035279	1.68588	0.0353756	1.38194	0.124814	-1.24531
Napepld	N-acyl phosphatidylethanolamine phospholipase D	0.00201626	0.0519935	0.00218084	0.00367036	0.166497	0.111331	-1.39519	0.00294522	2.19024	0.0733414	1.46729	0.00428419	-2.08262
Nars	asparaginyl-tRNA synthetase	0.00218905	0.0542223	0.00262227	0.00935315	0.0261351	0.644605	1.01908	0.00110057	-1.21631	0.297649	-1.04492	0.00251249	1.18624
Nars2	asparaginyl-tRNA synthetase 2 (mitochondrial)(putative)	0.000128214	0.0105715	2.62038e-05	0.338351	0.0115848	0.152128	-1.16691	3.14182e-05	-2.26264	0.00548849	-1.44394	0.016488	1.34285
Nav1	neuron navigator 1	0.00213196	0.0534483	0.00155847	0.466317	0.00458289	0.0578387	1.55842	0.000298913	3.37808	0.588287	1.11971	0.0109507	-1.93589
Nav2	neuron navigator 2	0.00880642	0.123309	0.00377245	0.0255042	0.855205	0.0722571	-1.35251	0.0263108	1.48677	0.0174665	1.54572	0.109015	-1.30093
Ncald	neurocalcin delta	0.0021528	0.0536428	0.000350068	0.604922	0.176242	0.190668	-1.30651	0.000781847	-2.66491	0.0137308	-1.80012	0.522796	1.1331
Ncbp1	nuclear cap binding protein subunit 1	4.98514e-05	0.0066453	0.000124783	0.00156925	0.00021056	0.261785	-1.13714	1.34609e-05	-2.71947	0.730589	-1.03869	5.07387e-05	2.30242
Ncoa1	nuclear receptor coactivator 1	0.00726147	0.11075	0.00225225	0.479844	0.0484183	0.0618997	1.31398	0.00141864	1.8217	0.178666	1.20391	0.294749	-1.15158
Ncoa2	nuclear receptor coactivator 2	3.31421e-05	0.00537676	5.97635e-06	0.00685295	0.565215	0.0176315	-1.28064	0.000114212	1.78624	5.07481e-05	1.9166	0.0657369	-1.19353
Ncoa4	nuclear receptor coactivator 4	0.00164361	0.0461285	0.000429515	0.0997017	0.0696562	0.873848	1.00878	0.000543947	1.3439	0.0323683	1.14772	0.0233239	-1.16074
Ndn	necdin	0.000162215	0.0119583	2.74437e-05	0.0338905	0.439402	0.0443905	1.27614	0.000168183	1.9665	0.000604246	1.74801	0.253073	1.13435
Ndrg1	N-myc downstream regulated gene 1	7.20165e-06	0.00261189	8.66724e-07	0.462321	0.24153	0.736456	1.0627	6.12904e-06	6.18809	2.46611e-05	4.52891	0.187762	-1.28573
Ndrg2	N-myc downstream regulated gene 2	0.000427217	0.0214067	5.92489e-05	0.245772	0.497731	0.202613	1.1326	0.00116568	-1.55476	0.00035238	-1.70138	0.711403	1.035
Ndrg4	N-myc downstream regulated gene 4	0.00270794	0.0608828	0.00132584	0.0121648	0.263508	0.0140124	1.99067	0.0338568	-1.75452	0.00277356	-2.55046	0.19076	1.36943
Ndufa1	NADH dehydrogenase (ubiquinone) 1 alpha subcomplex, 1	1.98454e-05	0.00401366	4.34451e-06	0.259459	0.00198786	0.0483463	-1.11033	4.39409e-06	-1.63372	0.00188662	-1.22675	0.00371481	1.19942
Ndufa12	NADH dehydrogenase (ubiquinone) 1 alpha subcomplex, 12	0.00663825	0.104829	0.00100171	0.797555	0.416912	0.450767	-1.04236	0.00312624	-1.2438	0.0181877	-1.16745	0.687128	1.0221
Ndufa13	NADH dehydrogenase (ubiquinone) 1 alpha subcomplex, 13	0.00106933	0.0353317	0.0018759	0.291721	0.00110991	0.0267579	-1.12447	0.000149191	-1.33811	0.780063	1.01259	0.00260219	1.20498
Ndufab1	NADH dehydrogenase (ubiquinone) 1, alpha/beta subcomplex, 1	6.23736e-05	0.00750163	2.05073e-05	0.047805	0.00218025	0.00137743	-1.22401	1.33059e-05	-1.48801	0.013801	-1.14177	0.175683	1.06473
Ndufaf2	NADH dehydrogenase (ubiquinone) 1 alpha subcomplex, assembly factor 2	0.000346745	0.0190019	0.00012499	0.0124906	0.0317688	0.677849	1.02697	0.000150712	-1.51358	0.0160599	-1.20649	0.00342064	1.28837
Ndufb7	NADH dehydrogenase (ubiquinone) 1 beta subcomplex, 7	0.00243447	0.0574552	0.00353828	0.66362	0.00227586	0.00891463	-1.21014	0.000324045	-1.3955	0.824316	1.01283	0.0233939	1.16796
Ndufb8	NADH dehydrogenase (ubiquinone) 1 beta subcomplex 8	0.000379673	0.0199576	0.000115822	0.170371	0.00841339	0.201952	-1.0944	7.72703e-05	-1.61489	0.0384281	-1.17421	0.00783938	1.25667
Ndufb9	NADH dehydrogenase (ubiquinone) 1 beta subcomplex, 9	0.00511008	0.0896402	0.00176468	0.667029	0.0272951	0.0570712	-1.17042	0.000868619	-1.44084	0.215698	-1.09993	0.150565	1.11921
Ndufc1	NADH dehydrogenase (ubiquinone) 1, subcomplex unknown, 1	0.00125537	0.03906	0.000664919	0.164153	0.00675524	0.177485	-1.10151	0.000217559	-1.51593	0.250248	-1.08442	0.00654419	1.26909
Ndufs2	NADH dehydrogenase (ubiquinone) Fe-S protein 2	0.00592644	0.0980848	0.00237709	0.0779272	0.0797132	0.992006	1.00108	0.00197686	-1.60478	0.133062	-1.19169	0.0215481	1.34811
Ndufs8	NADH dehydrogenase (ubiquinone) Fe-S protein 8	0.00436026	0.0817339	0.00105135	0.828448	0.0549245	0.190667	-1.20193	0.000902328	-1.93328	0.0872217	-1.28484	0.11889	1.2519
Ndufv2	NADH dehydrogenase (ubiquinone) flavoprotein 2	0.00290789	0.0638816	0.00599101	0.0123392	0.0127222	0.988872	1.00074	0.00122564	-1.28308	0.726836	-1.01866	0.00192003	1.26051
Ndufv3	NADH dehydrogenase (ubiquinone) flavoprotein 3	0.000551711	0.0245047	0.000105344	0.298496	0.0495131	0.42065	-1.06015	0.000163776	-1.5784	0.00989759	-1.26034	0.0417704	1.1813
Necab2	N-terminal EF-hand calcium binding protein 2	0.000756567	0.0288146	0.000260418	0.0183525	0.067973	0.567347	-1.14731	0.020191	-1.94617	0.000372974	-3.86906	0.00719733	-2.28089
Nefl	neurofilament, light polypeptide	0.000974508	0.0333217	0.000141602	0.358879	0.34079	0.197798	-1.68322	0.00356648	4.52786	0.000569847	7.70067	0.978421	1.0104
Neil3	nei like 3 (E. coli)	0.00787085	0.115105	0.641458	0.00742453	0.0088054	0.936436	1.01724	0.069875	-1.544	0.0240882	1.77981	0.00112202	2.7954
Nek2	NIMA (never in mitosis gene a)-related expressed kinase 2	0.00375481	0.0749649	0.000555184	0.994467	0.338601	0.489291	-1.06617	0.00169143	-1.50567	0.0128189	-1.32576	0.495192	1.06522
Nell1	NEL-like 1 (chicken)	0.00578034	0.0966627	0.000913825	0.62757	0.338684	0.313231	1.33912	0.00249275	3.24286	0.0199925	2.19459	0.726131	-1.10346
Net1	neuroepithelial cell transforming gene 1	0.000554985	0.0245047	0.000141911	0.131756	0.0236908	0.455989	-1.11963	0.000143817	-2.65092	0.0225689	-1.50152	0.0134522	1.57685
Neto2	neuropilin (NRP) and tolloid (TLL)-like 2	0.000332815	0.0185502	0.000106073	0.0113899	0.0595552	0.469342	1.07663	0.000179644	-1.88919	0.00880966	-1.39728	0.00479412	1.45566
Neu2	neuraminidase 2	0.00250306	0.0582279	0.000688169	0.0331256	0.419438	0.258845	-1.34544	0.00233975	2.91531	0.0130134	2.17303	0.0419065	-1.80503
Nfat5	nuclear factor of activated T cells 5	3.12375e-05	0.00522922	4.16027e-06	0.34489	0.107445	0.583023	1.04586	1.76886e-05	2.03402	0.000189384	1.66371	0.0815791	-1.16897
Nfatc2ip	nuclear factor of activated T cells, cytoplasmic, calcineurin dependent 2 interacting p	0.00635411	0.102312	0.00208616	0.104724	0.108036	0.988878	1.00281	0.00217009	-2.38074	0.0967899	-1.44411	0.0329803	1.65322
Nfatc4	nuclear factor of activated T cells, cytoplasmic, calcineurin dependent 4	0.00736069	0.111551	0.00245788	0.958787	0.0351169	0.117682	1.28479	0.00124948	2.00428	0.235597	1.2012	0.104883	-1.29871
Nfe2l3	nuclear factor, erythroid derived 2, like 3	0.00332323	0.069312	0.00114933	0.0675815	0.0780137	0.94951	-1.02697	0.00117181	7.40037	0.0736489	2.31153	0.0192155	-3.28783
Nfib	nuclear factor I/B	7.50052e-05	0.00823201	1.01314e-05	0.122349	0.502184	0.48932	-1.04845	7.60466e-05	1.62142	0.000207293	1.51955	0.124049	-1.11873
Nfkb1	nuclear factor of kappa light polypeptide gene enhancer in B cells 1, p105	0.00925447	0.126442	0.00322115	0.0904979	0.153053	0.813044	-1.01981	0.00369	1.38385	0.106869	1.15688	0.038285	-1.21988
Nfkbia	nuclear factor of kappa light polypeptide gene enhancer in B cells inhibitor, alpha	8.0755e-05	0.00848982	2.69717e-05	0.00509084	0.0163411	0.00128376	-1.68016	3.69457e-05	-2.40438	0.0045174	-1.51944	0.591197	-1.06177
Nfkbie	nuclear factor of kappa light polypeptide gene enhancer in B cells inhibitor, epsilon	0.000401033	0.0205731	5.11688e-05	0.507177	0.635687	0.890011	-1.02771	0.00036936	3.08372	0.000837384	2.69882	0.425791	-1.17428
Nfyb	nuclear transcription factor-Y beta	0.00398017	0.0771753	0.00163298	0.0254337	0.213874	0.354424	-1.09085	0.00281159	1.45599	0.047629	1.22968	0.02012	-1.29161
Ng23	Ng23 protein	0.000108226	0.00962038	1.31222e-05	0.754719	0.565613	0.532468	1.09125	0.00010276	2.58407	0.000247042	2.30697	0.85021	-1.02645
Nhlrc1	NHL repeat containing 1	0.00688543	0.107329	0.00095122	0.862237	0.870176	0.811845	-1.06402	0.00593432	-2.55063	0.00839426	-2.40163	0.99429	-1.00186
Nhp2	NHP2 ribonucleoprotein homolog (yeast)	0.00427401	0.080607	0.00110304	0.86314	0.044905	0.158932	-1.21162	0.000834047	-1.89869	0.104646	-1.25374	0.108694	1.24991
Nid1	nidogen 1	0.00111043	0.0359782	0.000268107	0.0858275	0.0766884	0.0224436	1.42441	0.000405545	2.0691	0.0191056	1.44326	0.960264	-1.00647
Nid2	nidogen 2	4.62566e-05	0.00641569	9.73112e-06	0.61707	0.00394853	0.0126816	1.47833	1.00863e-05	3.30361	0.00337163	1.65392	0.0392689	-1.35115
Nin	ninein	0.00636587	0.102405	0.0142379	0.00355245	0.646414	0.0122513	-1.25536	0.0345567	-1.19678	0.0985755	-1.14114	0.0344218	-1.19699
Nipbl	Nipped-B homolog (Drosophila)	0.000918685	0.0321684	0.00019943	0.0288909	0.762505	0.135814	-1.10026	0.00139389	1.31689	0.00249186	1.28376	0.0688661	-1.12865
Nipsnap1	4-nitrophenylphosphatase domain and non-neuronal SNAP25-like protein homolog 1 (C. eleg	1.94797e-05	0.00397122	5.53378e-06	0.0017731	0.0178835	0.284333	-1.15026	1.16256e-05	3.22025	0.000656341	1.92927	0.000688267	-1.91996
Nkd1	naked cuticle 1 homolog (Drosophila)	0.00942662	0.128057	0.00649073	0.237871	0.0205159	0.0187558	1.65609	0.0017156	2.20944	0.600716	1.09805	0.289491	-1.215
Nkd2	naked cuticle 2 homolog (Drosophila)	0.00114378	0.0366898	0.00053265	0.76308	0.00510296	0.0381533	1.70781	0.000163558	4.18713	0.252243	1.30522	0.0192791	-1.87842
Nkiras1	NFKB inhibitor interacting Ras-like protein 1	9.5405e-06	0.00291666	1.60578e-06	0.0517023	0.010766	0.490799	-1.04177	3.74463e-06	-1.88118	0.000193103	-1.44333	0.00421853	1.25109
Nlrc3	NLR family, CARD domain containing 3	0.00242762	0.0573738	0.0096189	0.00490257	0.0132328	0.644326	1.05512	0.00168514	-1.67886	0.883733	-1.01703	0.00110692	1.74174
Nlrp6	NLR family, pyrin domain containing 6	0.0015777	0.0449784	0.000403492	0.888836	0.0240656	0.0997726	-1.45565	0.000300262	-3.40057	0.0647038	-1.54014	0.0727816	1.51682
Nme1	NME/NM23 nucleoside diphosphate kinase 1	0.0034757	0.0713183	0.00325812	0.0277189	0.0219293	0.917212	-1.00637	0.00114598	-1.339	0.384004	-1.05602	0.00451808	1.25994
Nme2	NME/NM23 nucleoside diphosphate kinase 2	0.0023577	0.0563213	0.00241069	0.0183439	0.0176758	0.986718	-1.00159	0.000833924	-1.61643	0.356619	-1.09476	0.0030244	1.47417
Nmnat2	nicotinamide nucleotide adenylyltransferase 2	0.00249576	0.0582279	0.000333012	0.734251	0.712733	0.9836	1.00812	0.00421068	-4.5191	0.0020184	-5.55185	0.618221	-1.21863
Nmral1	NmrA-like family domain containing 1	0.00591231	0.0979436	0.0941802	0.0144669	0.00572672	0.668581	-1.05456	0.00403226	-1.6104	0.229716	1.1682	0.00128625	1.78393
Nmt1	N-myristoyltransferase 1	0.00229092	0.0553708	0.000856028	0.339029	0.0162618	0.191998	-1.10577	0.000406235	-1.50544	0.16951	-1.11242	0.021059	1.22385
Nnmt	nicotinamide N-methyltransferase	0.00538907	0.0927969	0.0195114	0.00222663	0.799675	0.0187135	1.50999	0.0549922	-1.36985	0.0978039	-1.30043	0.010684	1.5906
Nnt	nicotinamide nucleotide transhydrogenase	0.00185772	0.0493421	0.000382089	0.223401	0.10193	0.718966	-1.03227	0.0220956	1.2728	0.000613206	1.59003	0.0554801	1.21018
Nostrin	nitric oxide synthase trafficker	7.35216e-05	0.00820766	6.51706e-05	0.00192649	0.00164042	0.932923	-1.01423	2.50228e-05	-4.07754	0.0734016	-1.39808	0.000189685	2.8756
Notum	notum pectinacetylesterase homolog (Drosophila)	0.000544981	0.0243734	0.00079838	0.006396	0.00392392	0.813862	1.08337	0.000183046	8.56393	0.413574	1.32817	0.000630676	-5.95172
Nov	nephroblastoma overexpressed gene	0.000345697	0.0189675	6.82235e-05	0.422535	0.0259935	0.220147	1.39703	8.86935e-05	6.17529	0.00954278	2.34287	0.0355049	-1.88669
Npas3	neuronal PAS domain protein 3	0.00754332	0.112653	0.0129777	0.556664	0.00508157	0.0138959	1.98612	0.00111911	2.95498	0.662838	-1.10412	0.053037	-1.64273
Npl	N-acetylneuraminate pyruvate lyase	0.0032996	0.06912	0.00153066	0.332481	0.0142756	0.17838	1.59037	0.000552605	5.69605	0.294159	1.42342	0.0188819	-2.51619
Npnt	nephronectin	0.00780517	0.114608	0.1494	0.172846	0.00207045	0.0683254	1.53609	0.00264486	2.39853	0.0761119	-1.51449	0.00290644	-2.36482
Npr2	natriuretic peptide receptor 2	0.000733086	0.028478	0.000255795	0.0124552	0.113996	0.340146	1.2432	0.000482765	-3.36063	0.0138293	-1.96145	0.00781129	2.13003
Npr3	natriuretic peptide receptor 3	0.00104283	0.0347874	0.0018264	0.0050097	0.00982244	0.75142	-1.03088	0.41996	-1.08206	0.000502893	-1.68309	0.000941189	-1.60349
Nptx1	neuronal pentraxin 1	8.36292e-05	0.00857219	0.000222548	0.000656218	0.000854813	0.88105	1.04451	3.85687e-05	-9.91485	0.430742	-1.26348	7.1704e-05	8.19649
Npy2r	neuropeptide Y receptor Y2	0.000144906	0.0113319	0.000136495	0.00395291	0.00203872	0.000323279	2.48059	4.4169e-05	3.3513	0.139059	1.28239	0.73952	-1.05351
Nr2c1	nuclear receptor subfamily 2, group C, member 1	0.00212917	0.0534378	0.000867436	0.0141902	0.264498	0.211227	-1.1334	0.00201637	1.51311	0.0232807	1.29408	0.0156797	-1.32524
Nr2f2	nuclear receptor subfamily 2, group F, member 2	3.47214e-05	0.00551398	4.19436e-05	0.0234536	0.000111143	0.0174839	1.25083	5.30238e-06	2.22224	0.486579	1.05622	0.000120325	-1.68205
Nr3c1	nuclear receptor subfamily 3, group C, member 1	2.86137e-05	0.00486984	9.99034e-06	0.0177443	0.00125795	0.219499	1.08034	6.54381e-06	1.82324	0.0082879	1.22388	0.000548005	-1.37894
Nrarp	Notch-regulated ankyrin repeat protein	0.000219888	0.0144126	3.87194e-05	0.372644	0.0354544	0.295738	1.16208	0.00414446	-1.70313	6.68063e-05	-2.75166	0.0396781	-1.39031
Nrg4	neuregulin 4	0.00897889	0.124411	0.00189252	0.185723	0.368134	0.127921	-1.62038	0.00463165	-3.01831	0.0348324	-2.05714	0.73589	-1.10437
Nrgn	neurogranin	0.00974085	0.129785	0.00145579	0.565383	0.744052	0.525985	-1.30816	0.0143205	3.53406	0.00704576	4.28934	0.857873	-1.07782
Nrip1	nuclear receptor interacting protein 1	9.37065e-05	0.00911869	1.88966e-05	0.209671	0.0116568	0.218518	-1.22964	2.48455e-05	-3.81384	0.00369861	-1.87114	0.0114507	1.6576
Nrn1l	neuritin 1-like	0.00481889	0.0867266	0.0135081	0.00497333	0.0673751	0.00296392	1.03665	0.00582225	1.03239	0.483228	1.00631	0.258169	1.01047
Nrp2	neuropilin 2	0.000248022	0.0155146	5.10678e-05	0.0161178	0.497045	0.0292071	1.67706	0.00101182	-2.66812	0.000310029	-3.24655	0.138593	1.37826
Nsdhl	NAD(P) dependent steroid dehydrogenase-like	0.00161722	0.045572	0.00108798	0.0363367	0.0131651	0.652738	-1.04473	0.000424326	-1.71489	0.238296	-1.12675	0.00385268	1.45681
Nsg2	neuron specific gene family member 2	0.00050225	0.0233328	0.000335002	0.00330501	0.0483459	0.238594	-1.61834	0.000375848	9.18417	0.0328979	2.64637	0.00183742	-5.61643
Nt5c	5',3'-nucleotidase, cytosolic	0.000111888	0.00979531	1.94134e-05	0.381509	0.0237541	0.225201	-1.13322	3.36807e-05	-2.20154	0.00242963	-1.51347	0.0304679	1.28363
Nt5e	5' nucleotidase, ecto	0.000127122	0.0105481	1.57218e-05	0.565851	0.510271	0.950693	1.02018	0.000113218	8.9427	0.000316139	6.59046	0.389079	-1.33007
Ntf5	neurotrophin 5	0.00461553	0.0844884	0.00108578	0.0821472	0.383449	0.473	-1.10741	0.00312155	1.75941	0.0209541	1.47448	0.0736945	-1.3214
Ntn1	netrin 1	0.00602939	0.0991143	0.00148859	0.831006	0.0627415	0.130753	1.41335	0.00123962	2.7204	0.107097	1.45198	0.207367	-1.32563
Ntrk2	neurotrophic tyrosine kinase, receptor, type 2	8.62737e-05	0.00870476	1.15883e-05	0.22956	0.260141	0.113524	1.26712	6.08262e-05	2.76722	0.000351885	2.20223	0.951427	1.00841
Ntrk3	neurotrophic tyrosine kinase, receptor, type 3	0.00141057	0.0420476	0.00120325	0.345945	0.00287866	0.0518659	1.57756	0.000198092	3.62712	0.651072	1.09836	0.00605338	-2.09329
Nudt21	nudix (nucleoside diphosphate linked moiety X)-type motif 21	0.00222469	0.0545006	0.000655821	0.0488598	0.12959	0.667169	-1.03843	0.00104741	1.52621	0.0308999	1.24722	0.0219562	-1.27072
Nudt22	nudix (nucleoside diphosphate linked moiety X)-type motif 22	0.0055255	0.0944318	0.00105807	0.611947	0.144314	0.46292	1.09849	0.0439524	-1.33784	0.00158834	-1.76806	0.167653	-1.20309
Nudt4	nudix (nucleoside diphosphate linked moiety X)-type motif 4	0.00834039	0.119189	0.0414885	0.00676405	0.0511917	0.374178	-1.14506	0.92649	-1.0138	0.0103067	-1.61609	0.00307547	-1.82534
Nufip2	nuclear fragile X mental retardation protein interacting protein 2	0.0095191	0.128767	0.00336419	0.0570322	0.288436	0.465129	1.05926	0.0682732	1.17127	0.00592034	1.32152	0.0448971	1.19513
Nup50	nucleoporin 50	0.000193069	0.0132477	2.56489e-05	0.896713	0.192265	0.388347	-1.1082	0.000102534	-2.22347	0.00095216	-1.77226	0.302647	1.13211
Nupr1	nuclear protein 1	5.96234e-05	0.00736651	1.16779e-05	0.592258	0.0067835	0.0622774	1.38293	1.41642e-05	4.04551	0.00293667	1.87965	0.0183114	-1.55631
Nus1	nuclear undecaprenyl pyrophosphate synthase 1 homolog (S. cerevisiae)	0.0048102	0.0866047	0.000823238	0.610202	0.211532	0.218518	-1.15448	0.00167361	-1.64672	0.026406	-1.33936	0.574582	1.06497
Oas1a	2'-5' oligoadenylate synthetase 1A	0.00749757	0.112305	0.00118824	0.767838	0.34462	0.381459	-1.26314	0.00308976	-2.86828	0.0247801	-2.00463	0.634441	1.13276
Oat	ornithine aminotransferase	0.00065383	0.0269253	0.000111029	0.0713649	0.604496	0.308288	-1.12816	0.000693179	1.80756	0.00180496	1.66109	0.101417	-1.22763
Obscn	obscurin, cytoskeletal calmodulin and titin-interacting RhoGEF	0.000710499	0.0281583	0.0002174	0.0365886	0.0434223	0.940018	-1.02223	0.000261047	5.7779	0.0230083	2.21308	0.00848484	-2.66884
Ocln	occludin	0.00246598	0.0578628	0.00117097	0.0146268	0.167122	0.29568	-1.24828	0.00187419	2.46426	0.0430975	1.60954	0.0113949	-1.91116
Ogfrl1	opioid growth factor receptor-like 1	0.000105963	0.00957054	1.28421e-05	0.51647	0.952937	0.615159	1.07605	0.000147876	2.56864	0.000161625	2.53783	0.673762	1.06314
Ogn	osteoglycin	1.57183e-06	0.00137043	6.19396e-07	3.95718e-05	0.0155266	0.00730148	1.31537	1.9612e-06	-2.54067	5.18895e-05	-1.82179	4.77964e-05	1.83442
Ogt	O-linked N-acetylglucosamine (GlcNAc) transferase (UDP-N-acetylglucosamine:polypeptide-	0.0063987	0.102683	0.0585343	0.0581654	0.00345111	0.218583	1.08101	0.00212137	1.29694	0.217688	-1.08119	0.0021133	-1.29716
Ola1	Obg-like ATPase 1	0.00260989	0.059539	0.00143753	0.0523853	0.0242997	0.735989	-1.01636	0.00071075	-1.28045	0.198194	-1.06737	0.00731378	1.18033
Olah	oleoyl-ACP hydrolase	0.00145734	0.042903	0.00906012	0.00349569	0.00569471	0.00054988	1.1058	0.827073	1.00411	0.000970676	-1.09639	0.81256	1.00446
Olfm2	olfactomedin 2	0.00185167	0.0492689	0.000248882	0.694735	0.568328	0.897519	-1.06725	0.00130175	-10.6481	0.00400325	-7.05327	0.498802	1.41455
Olfm4	olfactomedin 4	2.75472e-05	0.00479046	5.11237e-06	0.0521499	0.0139683	0.563022	1.17514	1.00151e-05	13.6861	0.000685095	4.18462	0.00504409	-2.78313
Olfml1	olfactomedin-like 1	0.000427031	0.0214067	0.00026453	0.0553265	0.00300852	0.204022	1.29799	8.07729e-05	3.99095	0.198027	1.30304	0.0018682	-2.35965
Olfml3	olfactomedin-like 3	9.38132e-05	0.00911869	2.62115e-05	0.00251291	0.47811	0.0349584	1.41796	0.000545111	2.14584	0.00017013	2.48052	0.00710796	1.63911
Olig3	oligodendrocyte transcription factor 3	0.0094916	0.12863	0.00164564	0.940475	0.246066	0.430319	-1.28839	0.00311033	-3.57187	0.0429951	-2.08143	0.374965	1.33195
Omd	osteomodulin	0.000818242	0.0299892	0.000482661	0.00768938	0.0399144	0.465621	1.31251	0.000440852	-7.63409	0.0536451	-2.23122	0.00287077	4.49072
Opn3	opsin 3	0.00184974	0.0492689	0.00812969	0.0033002	0.0128128	0.524903	1.09553	0.00148831	-1.91331	0.833989	-1.03017	0.000847507	2.03471
Osbpl1a	oxysterol binding protein-like 1A	1.4913e-05	0.00344918	2.18877e-06	0.256118	0.0240666	0.304057	-1.23645	6.21455e-06	-7.49895	0.000188265	-3.51141	0.0222232	1.72721
Osmr	oncostatin M receptor	2.17624e-06	0.00169225	2.53829e-07	0.264432	0.777851	0.538676	1.08954	4.18864e-06	4.33548	3.16872e-06	4.58107	0.322268	1.15125
Osr1	odd-skipped related 1 (Drosophila)	0.00806503	0.116955	0.00184332	0.57522	0.103689	0.125397	1.65775	0.00193829	3.80546	0.0899808	1.76742	0.401896	-1.29881
Otub2	OTU domain, ubiquitin aldehyde binding 2	0.000737118	0.0285141	0.000109372	0.33349	0.257844	0.896979	1.03489	0.0033943	-2.8703	0.000390655	-4.46598	0.150684	-1.50348
Otud7b	OTU domain containing 7B	0.00968261	0.129545	0.00192356	0.942327	0.152414	0.317737	1.05497	0.00254013	1.2424	0.0705524	1.1104	0.275258	-1.06058
Oxct1	3-oxoacid CoA transferase 1	0.00229183	0.0553708	0.00082914	0.256625	0.019635	0.267128	-1.11322	0.000439548	-1.6739	0.144837	-1.15637	0.019279	1.30032
Oxtr	oxytocin receptor	3.56255e-08	0.000267791	1.45165e-08	8.02057e-06	8.75971e-06	0.935418	1.01292	1.28136e-08	-35.0096	1.73531e-05	-4.03058	5.99863e-07	8.7982
P2ry12	purinergic receptor P2Y, G-protein coupled 12	3.62021e-05	0.00566927	4.12294e-05	0.000609649	0.000973335	7.38353e-05	1.99512	1.47589e-05	2.36921	0.0666143	1.21797	0.792007	1.02566
Pacsin1	protein kinase C and casein kinase substrate in neurons 1	7.80497e-07	0.0009332	1.0121e-07	0.171609	0.0175096	0.325345	-1.21412	4.50124e-07	-15.216	5.96213e-06	-6.96644	0.0131681	1.79899
Pacsin3	protein kinase C and casein kinase substrate in neurons 3	0.000827057	0.0300466	0.000616362	0.00962228	0.0161937	0.812521	-1.04809	0.000326243	3.15202	0.127467	1.38513	0.00190715	-2.38504
Padi1	peptidyl arginine deiminase, type I	7.0167e-06	0.00259394	2.17662e-06	0.015303	0.00043149	0.0954104	-1.44827	1.54059e-06	-11.6512	0.00226812	-2.37117	0.000249882	3.39279
Padi2	peptidyl arginine deiminase, type II	1.61449e-05	0.00362489	1.10916e-05	0.000627884	0.000849365	0.863929	1.05526	5.97545e-06	-24.1674	0.0133286	-2.61529	6.97006e-05	9.75143
Pafah2	platelet-activating factor acetylhydrolase 2	0.00984627	0.130429	0.00142661	0.730633	0.747898	0.639048	1.04928	0.0140018	-1.36205	0.00697043	-1.4268	0.986954	1.00167
Pak3	p21 protein (Cdc42/Rac)-activated kinase 3	5.55564e-07	0.000808274	1.13749e-06	6.90425e-06	1.72657e-05	0.423392	1.14864	2.78092e-07	-13.0629	0.0234543	-1.58214	7.78966e-07	9.48373
Palld	palladin, cytoskeletal associated protein	8.34358e-05	0.00857184	3.09711e-05	0.00557947	0.00942892	0.805217	-1.07231	3.25276e-05	9.79744	0.00771601	2.63046	0.000981573	-3.99394
Pamr1	peptidase domain containing associated with muscle regeneration 1	0.00247411	0.0579532	0.000420313	0.305889	0.243102	0.909208	1.03947	0.0128541	-2.85285	0.00109364	-5.12685	0.134572	-1.72886
Pank3	pantothenate kinase 3	0.00616574	0.100608	0.0630428	0.116653	0.0023749	0.10185	-1.15923	0.156035	-1.13339	0.00171732	1.44659	0.00249518	1.41435
Panx1	pannexin 1	0.00740232	0.111731	0.00929104	0.0810276	0.0144196	0.453069	-1.19387	0.00173795	-2.81608	0.840591	-1.0478	0.00686905	2.25118
Pappa2	pappalysin 2	4.96399e-05	0.00664335	6.12774e-06	0.825439	0.2705	0.518182	1.17504	3.582e-05	7.1168	0.000178738	4.77275	0.347427	-1.269
Paqr5	progestin and adipoQ receptor family member V	0.00329398	0.0690664	0.000981941	0.0316511	0.452179	0.236673	-1.41598	0.00328084	3.07714	0.0166521	2.27082	0.0433944	-1.91877
Paqr8	progestin and adipoQ receptor family member VIII	0.000446763	0.0219257	0.000112994	0.0678452	0.0325348	0.747482	-1.04894	0.000141678	-2.64055	0.0141848	-1.56452	0.0105769	1.60902
Pard3b	par-3 partitioning defective 3 homolog B (C. elegans)	0.00910741	0.125421	0.328961	0.00345517	0.0445383	0.259525	-1.19561	0.37091	1.14976	0.0419785	-1.42758	0.00180309	-1.96246
Pard6b	par-6 (partitioning defective 6) homolog beta (C. elegans)	0.00367601	0.073981	0.000853056	0.0844619	0.304747	0.554395	-1.08451	0.00219358	1.79078	0.0204983	1.46045	0.062037	-1.32981
Parp1	poly (ADP-ribose) polymerase family, member 1	0.00969126	0.129584	0.00183212	0.179649	0.982352	0.321861	1.08589	0.0117758	1.28826	0.0123596	1.28502	0.335972	1.08316
Parp2	poly (ADP-ribose) polymerase family, member 2	0.00489968	0.0875331	0.0223231	0.00312574	0.0936169	0.147644	-1.16638	0.0101893	1.37846	0.532486	1.06464	0.00263972	-1.51019
Pbrm1	polybromo 1	0.00498787	0.0884965	0.0606014	0.00226516	0.063708	0.14926	1.09109	0.982458	1.00124	0.0154835	1.18226	0.00167262	1.28836
Pbx3	pre B cell leukemia homeobox 3	0.000190943	0.0131858	3.27687e-05	0.0331768	0.496064	0.225798	1.09236	0.000211286	-1.53749	0.000660105	-1.43659	0.0488571	1.16908
Pcbd1	pterin 4 alpha carbinolamine dehydratase/dimerization cofactor of hepatocyte nuclear fa	0.00084573	0.0304902	0.000336377	0.00535415	0.971729	0.0292492	-1.43179	0.00282374	1.77665	0.00303005	1.76425	0.0269964	-1.44185
Pcdh12	protocadherin 12	0.00522596	0.0911079	0.00480157	0.10067	0.0132716	0.00750264	1.48795	0.636342	-1.05654	0.00109448	-1.74394	0.381055	-1.10932
Pcdh17	protocadherin 17	8.58151e-05	0.00870476	1.37125e-05	0.0496447	0.19059	0.550836	1.30031	6.07152e-05	-25.0832	0.000499639	-10.6901	0.0294847	3.05103
Pcdh19	protocadherin 19	0.000514375	0.0236481	0.000167141	0.129657	0.0103506	0.278811	1.1635	0.000109084	2.50078	0.0489386	1.35306	0.00750234	-1.58853
Pcdh7	protocadherin 7	0.00922773	0.126345	0.0302039	0.0172611	0.02516	0.866567	-1.03666	0.935584	1.01745	0.00522173	-2.20094	0.00363896	-2.32144
Pcdh8	protocadherin 8	3.98279e-05	0.00602777	5.064e-06	0.180927	0.550874	0.567599	1.22144	9.85301e-05	10.9611	4.30624e-05	14.7291	0.178034	1.64133
Pcdh9	protocadherin 9	0.00139199	0.0416314	0.000199597	0.648372	0.293652	0.291349	1.32177	0.000684835	3.74899	0.00552993	2.53193	0.657931	-1.12023
Pcdha1 /// Pcdha10 /// Pcdha11 /// Pcdha12 /// Pcdha2 /// Pcdha3 /// Pcdha4 /// Pcdha5 /// Pcdha6 /// Pcdha7 /// Pcdha8 /// Pcdha9 /// Pcdhac1 /// Pcdhac2	protocadherin alpha 1 /// protocadherin alpha 10 /// protocadherin alpha 11 /// protoca	0.00418041	0.0796565	0.0177583	0.0107941	0.0111916	0.986747	1.00339	0.00222	-2.39203	0.834311	1.04354	0.0016331	2.50463
Pcm1	pericentriolar material 1	0.0021079	0.0532707	0.00129916	0.00596184	0.405326	0.0802949	-1.13954	0.00374202	1.30154	0.0233226	1.2002	0.0118058	-1.23576
Pcnp	PEST proteolytic signal containing nuclear protein	0.00232464	0.0558284	0.000409155	0.211426	0.274846	0.898538	1.00395	0.0114195	1.10273	0.00115816	1.15884	0.111353	1.05503
Pcsk5	proprotein convertase subtilisin/kexin type 5	0.00199376	0.051677	0.000270524	0.48305	0.843749	0.716624	-1.07322	0.00199969	2.32946	0.0029439	2.20679	0.525343	-1.13288
Pcx	pyruvate carboxylase	0.00122028	0.0383259	0.00061735	0.0138636	0.0497215	0.574533	-1.10277	0.057881	-1.44746	0.000588532	-2.49882	0.00486744	-1.90378
Pde12	phosphodiesterase 12	0.00393734	0.0768403	0.000844866	0.578432	0.0815094	0.106556	-1.14754	0.000965027	-1.4678	0.0543336	-1.18592	0.347002	1.07856
Pde2a	phosphodiesterase 2A, cGMP-stimulated	0.000723294	0.0283139	0.000226338	0.0554403	0.0277043	0.00828938	2.52903	0.0328939	-1.98563	0.000215495	-5.46118	0.760904	-1.08751
Pde4d	phosphodiesterase 4D, cAMP specific	2.0016e-05	0.0040301	3.90211e-06	0.0121526	0.0247671	0.749638	-1.04071	9.93241e-06	3.26389	0.000365172	2.03761	0.00287583	-1.66704
Pde5a	phosphodiesterase 5A, cGMP-specific	0.00321217	0.068079	0.000556715	0.198749	0.422985	0.150987	1.39131	0.0106965	-1.99063	0.00199089	-2.55185	0.704094	1.08533
Pde7a	phosphodiesterase 7A	2.69128e-05	0.00475998	5.6084e-06	0.00419002	0.125175	0.151014	-1.15178	2.40807e-05	2.16604	0.000242454	1.74606	0.00389807	-1.42882
Pde8b	phosphodiesterase 8B	0.000787961	0.029541	0.000104189	0.490264	0.58495	0.387623	-1.11142	0.000640193	-1.86872	0.00174891	-1.70268	0.915977	-1.01267
Pde9a	phosphodiesterase 9A	1.72569e-05	0.00368863	2.86101e-06	0.128974	0.0124403	0.314862	-1.17503	6.15513e-06	-4.80725	0.000361658	-2.429	0.00849118	1.68431
Pdgfc	platelet-derived growth factor, C polypeptide	5.62762e-06	0.00244562	7.18661e-07	0.290325	0.0767161	0.542758	1.05759	3.56832e-06	2.68709	3.20729e-05	2.08638	0.0556958	-1.21779
Pdgfd	platelet-derived growth factor, D polypeptide	0.000173441	0.012456	2.15785e-05	0.63753	0.48788	0.414617	1.10033	0.000145432	2.11663	0.000444465	1.88806	0.870811	-1.01884
Pdgfra	platelet derived growth factor receptor, alpha polypeptide	0.000181468	0.0128282	3.06828e-05	0.046552	0.270299	0.0369215	1.46437	0.000141079	2.81186	0.00092717	2.17789	0.432982	1.13421
Pdgfrl	platelet-derived growth factor receptor-like	0.00113523	0.0364671	0.0103982	0.0105148	0.0012571	0.308604	1.25985	0.000409811	3.42166	0.310814	-1.25843	0.000412297	-3.41781
Pdia5	protein disulfide isomerase associated 5	6.92691e-06	0.00258213	1.0395e-06	0.109507	0.01596	0.404713	-1.0558	3.00325e-06	-2.03122	9.47887e-05	-1.55718	0.00901326	1.23548
Pdk1	pyruvate dehydrogenase kinase, isoenzyme 1	0.00728264	0.110789	0.00102177	0.727349	0.874937	0.720792	-1.03926	0.00633305	-1.46436	0.0088551	-1.42977	0.891774	-1.01471
Pdlim3	PDZ and LIM domain 3	0.000455771	0.0221745	0.000236473	0.00304479	0.140134	0.00334623	1.79381	0.0110798	-1.59389	0.00050879	-2.21374	0.108951	1.29154
Pdlim4	PDZ and LIM domain 4	7.45666e-05	0.00823201	9.27675e-06	0.280107	0.921567	0.476288	-1.13256	0.000106194	3.24127	0.000122596	3.1646	0.39895	-1.16
Pdlim7	PDZ and LIM domain 7	0.00545022	0.0935291	0.00205638	0.0593266	0.116784	0.0233323	1.75705	0.0904824	-1.47392	0.00225384	-2.43291	0.764543	1.06446
Pdzd8	PDZ domain containing 8	0.000148058	0.0113758	3.15346e-05	0.0173618	0.119573	0.0101448	-1.16353	0.00157128	1.23627	9.71316e-05	1.38219	0.403851	-1.0407
Pdzrn4	PDZ domain containing RING finger 4	0.00488406	0.087446	0.00705338	0.018698	0.0258241	0.885703	1.05372	0.00207925	-4.839	0.55887	-1.23992	0.00389523	4.11231
Pear1	platelet endothelial aggregation receptor 1	0.00783751	0.114841	0.00178552	0.234393	0.187547	0.0899506	1.24565	0.00275215	1.62505	0.0567775	1.2884	0.915444	-1.01256
Pecam1	platelet/endothelial cell adhesion molecule 1	0.00242847	0.0573738	0.000664467	0.219485	0.0457731	0.0310035	2.92205	0.0656792	-2.39806	0.000592824	-9.44954	0.48704	-1.34854
Peg3	paternally expressed 3	2.18878e-05	0.00421863	2.70809e-06	0.619776	0.196874	0.210828	1.13923	1.54604e-05	2.4204	8.94928e-05	2.00003	0.545965	-1.06228
Pemt	phosphatidylethanolamine N-methyltransferase	0.00101344	0.0341774	0.000163389	0.470396	0.138474	0.547597	-1.1372	0.000380618	-3.31662	0.00775664	-2.05938	0.127686	1.4162
Pet112l	PET112-like (yeast)	0.00349568	0.071598	0.00201388	0.207707	0.0126217	0.232032	-1.21604	0.000615072	-2.27731	0.386224	-1.14868	0.0120284	1.63033
Pf4	platelet factor 4	5.98465e-06	0.00244562	1.79116e-06	0.00113674	0.00264089	0.660017	1.05349	0.000480298	1.9056	2.56074e-06	3.80916	0.000182674	2.10584
Pfkfb3	6-phosphofructo-2-kinase/fructose-2,6-biphosphatase 3	0.00473338	0.0856319	0.00315089	0.0184545	0.107665	0.444403	-1.28959	0.134869	-1.69182	0.00289708	-3.80268	0.00984273	-2.89861
Pfkp	phosphofructokinase, platelet	9.87822e-05	0.00930537	2.73746e-05	0.00424155	0.108084	0.168641	1.22179	8.2869e-05	-2.63245	0.00143678	-1.87634	0.00357623	1.71413
Pgam1	phosphoglycerate mutase 1	0.000187939	0.0130806	4.37516e-05	0.0104367	0.22749	0.191142	1.11953	0.000173026	-1.68241	0.00148086	-1.45364	0.0112456	1.29572
Pgcp	plasma glutamate carboxypeptidase	8.29076e-05	0.00853702	1.04497e-05	0.596365	0.287238	0.265899	1.08043	5.83683e-05	1.64357	0.000299093	1.48082	0.68821	-1.02728
Pgd	phosphogluconate dehydrogenase	0.00680315	0.106538	0.00406875	0.163338	0.0234431	0.399598	-1.07558	0.00137565	-1.48017	0.426181	-1.07107	0.0155715	1.28485
Pgk1	phosphoglycerate kinase 1	0.000228246	0.0145938	3.03849e-05	0.975405	0.202239	0.365277	-1.10968	0.000120824	-2.12008	0.00109934	-1.71331	0.344437	1.11511
Pgm2l1	phosphoglucomutase 2-like 1	0.00253469	0.0585341	0.000462223	0.277318	0.185217	0.10159	-1.55486	0.000995377	-3.33395	0.017202	-2.04389	0.845904	1.04908
Pgp	phosphoglycolate phosphatase	1.40948e-05	0.0033529	5.47491e-06	0.00336587	0.00100657	0.533264	-1.05949	3.98674e-06	-2.66838	0.00431921	-1.41815	0.000193955	1.77594
Pgpep1	pyroglutamyl-peptidase I	0.00423914	0.0803174	0.00126755	0.0827922	0.126722	0.0312943	1.22062	0.00167385	1.42561	0.0566301	1.18562	0.849232	1.01513
Pgr	progesterone receptor	9.7532e-05	0.00929297	1.65067e-05	0.699538	0.0207565	0.0493852	-1.48998	2.82559e-05	-4.32363	0.002186	-2.14702	0.11858	1.35155
Phactr2	phosphatase and actin regulator 2	8.12932e-05	0.00849878	1.62892e-05	0.0216588	0.0616791	0.646819	-1.04	4.3205e-05	1.93499	0.00113368	1.50244	0.00754384	-1.33941
Phc2	polyhomeotic-like 2 (Drosophila)	0.00582049	0.0969361	0.00382354	0.027157	0.0832442	0.624629	1.04654	0.00282246	-1.46142	0.186215	-1.13799	0.0107495	1.34397
Phf15	PHD finger protein 15	0.00650785	0.1037	0.00109634	0.71328	0.247438	0.282784	1.14424	0.00230247	1.67239	0.0301584	1.36042	0.556912	-1.07436
Phf17	PHD finger protein 17	0.00588904	0.0976477	0.00265375	0.027281	0.239842	0.343046	-1.09351	0.00435113	1.4172	0.0652693	1.20851	0.0230695	-1.28234
Phf6	PHD finger protein 6	0.00291347	0.0639106	0.000787455	0.359848	0.0413364	0.333147	-1.10428	0.0823626	1.2107	0.000631588	1.68519	0.0429345	1.26047
Phip	pleckstrin homology domain interacting protein	0.00961652	0.129147	0.00154071	0.635042	0.412082	0.364849	-1.05327	0.0265829	1.15777	0.00432308	1.23689	0.799188	1.01431
Phlda3	pleckstrin homology-like domain, family A, member 3	0.00530816	0.092016	0.124383	0.00813116	0.00683982	0.935232	1.00831	0.00546987	1.45052	0.216498	-1.14156	0.00101745	-1.64221
Phtf2	putative homeodomain transcription factor 2	0.00477497	0.0862113	0.000651794	0.789318	0.79644	0.994752	1.00237	0.00394045	-4.04864	0.00673839	-3.54868	0.711006	1.14359
Phxr4	per-hexamer repeat gene 4	0.000847778	0.0305226	0.00015761	0.055354	0.563111	0.280261	-1.14981	0.000882449	1.8588	0.00265323	1.67716	0.0791557	-1.27434
Pi4k2b	phosphatidylinositol 4-kinase type 2 beta	0.00912434	0.125527	0.0014078	0.656858	0.483253	0.422129	-1.07673	0.021367	1.2832	0.00458956	1.40524	0.851302	1.01706
Pias2	protein inhibitor of activated STAT 2	0.000964424	0.0331276	0.000291587	0.0824989	0.0300193	0.658456	1.02623	0.000267837	1.4164	0.0401501	1.148	0.011438	-1.20226
Pid1	phosphotyrosine interaction domain containing 1	0.000811222	0.0298071	0.00104813	0.00390661	0.0153726	0.00104749	1.43967	0.000450141	1.51541	0.208501	1.10475	0.525405	1.04954
Pigk	phosphatidylinositol glycan anchor biosynthesis, class K	0.000448616	0.0219685	0.000261429	0.0016851	0.666192	0.0181954	-1.30108	0.00362111	-1.4354	0.00155005	-1.51859	0.00706929	-1.37649
Pign	phosphatidylinositol glycan anchor biosynthesis, class N	0.00435733	0.081713	0.000619967	0.606486	0.605004	0.998771	-1.00011	0.00854056	1.26827	0.00290207	1.33631	0.469218	1.05353
Pik3ap1	phosphoinositide-3-kinase adaptor protein 1	0.00464827	0.0846896	0.00160862	0.0358416	0.277809	0.366049	-1.25028	0.00332824	2.61506	0.0383043	1.7814	0.0313806	-1.83539
Pik3cg	phosphoinositide-3-kinase, catalytic, gamma polypeptide	0.00666674	0.105118	0.00240144	0.064958	0.148649	0.71256	1.09975	0.0862842	1.62738	0.00293342	2.8574	0.0296172	1.93097
Pik3r1	phosphatidylinositol 3-kinase, regulatory subunit, polypeptide 1 (p85 alpha)	0.000288504	0.0169204	5.77164e-05	0.924928	0.0178643	0.0766756	1.26356	6.66257e-05	2.38308	0.0102199	1.46916	0.0619109	-1.28373
Pik3r3	phosphatidylinositol 3 kinase, regulatory subunit, polypeptide 3 (p55)	5.44025e-05	0.00697048	6.44227e-06	0.682507	0.905341	0.708965	-1.05475	7.45174e-05	-2.78142	8.80776e-05	-2.71568	0.836462	-1.02982
Pinx1	PIN2/TERF1 interacting, telomerase inhibitor 1	0.00669583	0.105443	0.00341651	0.417073	0.0191775	0.181766	-1.15186	0.00109338	-1.61681	0.428037	-1.08405	0.0282513	1.29481
Pion	pigeon homolog (Drosophila)	0.00695794	0.107876	0.00160697	0.0909972	0.590798	0.364104	-1.26049	0.00607164	2.43359	0.0197495	2.01139	0.117473	-1.52508
Pip4k2a	phosphatidylinositol-5-phosphate 4-kinase, type II, alpha	0.00829697	0.118643	0.016787	0.00465631	0.708017	0.0386454	1.25325	0.0429347	-1.24555	0.100755	-1.18463	0.0165587	1.3177
Pip5k1b	phosphatidylinositol-4-phosphate 5-kinase, type 1 beta	5.3834e-05	0.00693501	8.0901e-06	0.912345	0.0308419	0.114782	-1.72136	1.90465e-05	-15.6767	0.000758133	-5.03607	0.0897038	1.80838
Pitpnm3	PITPNM family member 3	1.53885e-05	0.00350524	2.63272e-06	0.283608	0.00638713	0.113578	-1.47516	4.60687e-06	-10.7427	0.000470265	-3.45892	0.00933547	2.10539
Pkd2	polycystic kidney disease 2	0.00827577	0.118564	0.00135746	0.514469	0.391648	0.294177	1.08346	0.00376901	1.33382	0.0249417	1.21725	0.878359	-1.01135
Pkhd1	polycystic kidney and hepatic disease 1	0.00187178	0.0495999	0.000623467	0.0251368	0.170377	0.0168562	-1.29968	0.0241377	1.27344	0.00118673	1.53319	0.405586	-1.07949
Pla1a	phospholipase A1 member A	0.00022264	0.0145106	0.0230222	0.000104808	0.00446945	0.0558678	1.56429	0.456343	-1.16964	0.00144623	2.58793	5.39835e-05	4.73504
Pla2g10	phospholipase A2, group X	2.48415e-05	0.0044815	3.51129e-06	0.621426	0.0354317	0.192383	1.7197	1.03421e-05	40.8046	0.000269539	10.4634	0.0637882	-2.26769
Pla2g15	phospholipase A2, group XV	4.64684e-05	0.00641569	6.34144e-06	0.096704	0.372391	0.0807122	1.21113	4.28876e-05	2.15708	0.000155274	1.89776	0.526453	1.06553
Pla2g5	phospholipase A2, group V	9.53199e-06	0.00291666	1.75887e-06	0.00821458	0.0242867	0.625175	-1.13514	5.23042e-06	14.3222	0.000145141	5.38816	0.00220955	-3.01731
Pla2r1	phospholipase A2 receptor 1	0.00137096	0.0413866	0.00032154	0.0518711	0.201377	0.546511	-1.11071	0.0114939	-1.72287	0.000792263	-2.39242	0.0317017	-1.54236
Plac8	placenta-specific 8	0.00269741	0.0607369	0.00095009	0.0177717	0.53729	0.0337298	1.92514	0.0138428	-2.23319	0.00368597	-2.82012	0.138181	1.52448
Plat	plasminogen activator, tissue	0.000165327	0.0121031	0.000100035	0.00518449	0.00532954	0.989409	-1.00211	5.67681e-05	3.27165	0.0462411	1.43632	0.000669393	-2.2826
Plcd3	phospholipase C, delta 3	0.00118248	0.0374779	0.000252656	0.0375434	0.642179	0.193648	-1.35761	0.001459	2.77809	0.00363412	2.39808	0.0687422	-1.57274
Plcl2	phospholipase C-like 2	0.000181331	0.0128282	0.00118347	0.000453819	0.00181373	0.448888	1.12385	0.000151964	-2.67303	0.820394	-1.03501	8.66694e-05	2.90249
Plcxd3	phosphatidylinositol-specific phospholipase C, X domain containing 3	0.000181176	0.0128282	2.68476e-05	0.0718695	0.861357	0.149711	1.4909	0.000265945	4.70297	0.00035282	4.41173	0.217539	1.39857
Plekhg1	pleckstrin homology domain containing, family G (with RhoGef domain) member 1	0.00643754	0.102957	0.00112598	0.194483	0.956172	0.328125	1.09924	0.00764524	1.37907	0.00859895	1.36906	0.364583	1.09126
Plekhh1	pleckstrin homology domain containing, family H (with MyTH4 domain) member 1	0.00058675	0.0252751	0.000629922	0.0139757	0.00372873	0.538152	-1.0754	0.000154128	-2.1305	0.3578	-1.1166	0.000962338	1.77423
Plk2	polo-like kinase 2	0.00183015	0.0490152	0.000487111	0.0240187	0.822991	0.109469	1.29204	0.00320258	-1.8054	0.005057	-1.72334	0.0660584	1.35357
Pln	phospholamban	0.000310013	0.0176216	5.44123e-05	0.0585754	0.239312	0.527876	-1.2739	0.00178535	-5.38074	0.000212486	-10.4066	0.0394503	-2.46377
Plod2	procollagen lysine, 2-oxoglutarate 5-dioxygenase 2	0.00304511	0.0655549	0.00475349	0.019261	0.0124948	0.845207	-1.07116	0.00104971	-5.50149	0.652218	-1.17297	0.00250311	4.37865
Plp2	proteolipid protein 2	0.00858458	0.121143	0.00141336	0.498156	0.403148	0.905564	-1.00884	0.0251797	1.21819	0.00397633	1.33251	0.292862	1.08426
Pls1	plastin 1 (I-isoform)	0.000643491	0.0267445	0.000104892	0.51494	0.0948181	0.106075	-1.51639	0.00022304	-4.26049	0.00639152	-2.30938	0.416041	1.21661
Plscr4	phospholipid scramblase 4	0.00688697	0.107329	0.00524472	0.0160083	0.176791	0.0126376	1.2695	0.139893	-1.13004	0.00575702	-1.3212	0.3018	1.08583
Plxdc1	plexin domain containing 1	0.00472488	0.0855345	0.00360025	0.0374031	0.0333761	0.960014	-1.0053	0.00156274	-1.61475	0.319383	-1.11459	0.00723018	1.44111
Plxnb3	plexin B3	0.00160878	0.0454583	0.00157771	0.00265648	0.383032	0.044555	-1.33554	0.0288912	-1.38149	0.00415768	-1.61906	0.00617365	-1.56521
Pmepa1	prostate transmembrane protein, androgen induced 1	0.00254312	0.0585999	0.00115623	0.00961689	0.830027	0.0342767	1.39134	0.00659312	1.60277	0.0104481	1.53892	0.0559108	1.33591
Pmm2	phosphomannomutase 2	0.000168649	0.0122534	3.05904e-05	0.249007	0.0301001	0.354942	-1.10997	5.2226e-05	-2.2914	0.00352762	-1.54293	0.0254525	1.33796
Pmp22	peripheral myelin protein 22	0.00254853	0.0586137	0.000372575	0.898862	0.305038	0.410858	1.09032	0.00115186	1.63421	0.00966205	1.40033	0.51443	-1.07034
Pmpca	peptidase (mitochondrial processing) alpha	0.00504853	0.0891519	0.000752217	0.753483	0.401702	0.702228	-1.04018	0.00242889	-1.54162	0.0146066	-1.3612	0.416893	1.0888
Pnck	pregnancy upregulated non-ubiquitously expressed CaM kinase	0.0053107	0.092016	0.0437256	0.0218144	0.00523889	0.5165	1.15896	0.00235469	2.59004	0.348664	-1.24158	0.00155161	-2.77469
Pno1	partner of NOB1 homolog (S. cerevisiae)	0.00209399	0.0530269	0.000483716	0.430922	0.0485463	0.0562584	-1.20068	0.000489188	-1.58748	0.0468051	-1.21234	0.32118	1.09058
Podn	podocan	0.00393459	0.076822	0.000691428	0.671945	0.161585	0.457968	1.42872	0.00124188	9.27799	0.0275942	3.42029	0.198706	-1.89865
Podxl	podocalyxin-like	6.4634e-05	0.00761199	1.16936e-05	0.0219631	0.114827	0.472456	-1.13233	4.27279e-05	3.75311	0.000558931	2.4848	0.0115961	-1.7103
Pogk	pogo transposable element with KRAB domain	0.00653911	0.103772	0.000942325	0.870509	0.540719	0.747854	1.05505	0.00368207	1.91986	0.0136639	1.65988	0.583795	-1.09628
Polg2	polymerase (DNA directed), gamma 2, accessory subunit	0.00366569	0.0738393	0.0259668	0.00426879	0.017772	0.511799	-1.12752	0.00378306	2.0233	0.86587	-1.03096	0.0012061	-2.35195
Poli	polymerase (DNA directed), iota	0.00793478	0.11574	0.00119669	0.720208	0.484053	0.457161	-1.09602	0.0185777	1.41282	0.00404871	1.59579	0.804086	1.03055
Poln	DNA polymerase N	0.00806738	0.116955	0.0172204	0.0112906	0.0589173	0.469761	-1.37816	0.00627752	4.72518	0.590113	1.26767	0.00473328	-5.13702
Polr1e	polymerase (RNA) I polypeptide E	0.00564655	0.0955592	0.00150573	0.0924082	0.223007	0.0516397	-1.36527	0.00272273	-1.78924	0.0430357	-1.38716	0.687618	-1.05846
Postn	periostin, osteoblast specific factor	0.00746318	0.112124	0.00123146	0.447991	0.402634	0.26852	1.34647	0.0224046	-2.02624	0.00357192	-2.77003	0.953083	-1.0153
Pot1b	protection of telomeres 1B	0.00346728	0.0713183	0.000751558	0.323968	0.098718	0.579378	-1.0572	0.0426071	1.26102	0.000989024	1.62628	0.0729049	1.21988
Ppap2a	phosphatidic acid phosphatase type 2A	0.000340626	0.0187806	6.24885e-05	0.334138	0.0405945	0.039829	1.23982	0.000101414	1.86456	0.00644058	1.37786	0.347378	-1.09147
Ppap2b	phosphatidic acid phosphatase type 2B	0.000606507	0.025879	0.000144726	0.265367	0.0223708	0.28345	1.13314	0.000141953	2.08777	0.0239996	1.35256	0.0216996	-1.36221
Pparg	peroxisome proliferator activated receptor gamma	0.00560822	0.0951963	0.00758727	0.02289	0.027158	0.939549	1.04608	0.00224736	-12.6854	0.566724	-1.4105	0.00458456	9.40797
Ppargc1a	peroxisome proliferative activated receptor, gamma, coactivator 1 alpha	0.00148101	0.0433721	0.00187448	0.00560087	0.0260431	0.488078	-1.21432	0.000880543	3.95293	0.232962	1.41166	0.00180052	-3.40033
Ppargc1b	peroxisome proliferative activated receptor, gamma, coactivator 1 beta	0.00085149	0.0305513	0.00013399	0.162483	0.392391	0.665587	1.07783	0.000596453	-2.49256	0.00304328	-2.01322	0.122413	1.33446
Ppcdc	phosphopantothenoylcysteine decarboxylase	0.0017015	0.0466714	0.000376222	0.0537467	0.355728	0.392005	-1.10843	0.00128744	1.73452	0.0086399	1.48145	0.0511918	-1.29778
Ppfibp1	PTPRF interacting protein, binding protein 1 (liprin beta 1)	0.00920385	0.126209	0.0791849	0.0864602	0.00425396	0.196419	-1.09267	0.208164	-1.08992	0.00294475	1.30334	0.00311097	1.30006
Pphln1	periphilin 1	0.00127948	0.0394435	0.000165589	0.66742	0.797154	0.901723	1.0178	0.00123963	-1.96227	0.002017	-1.8628	0.628328	1.07214
Ppil2	peptidylprolyl isomerase (cyclophilin)-like 2	5.14792e-05	0.00674931	7.18905e-06	0.167208	0.14452	0.946487	1.00346	3.13999e-05	1.51909	0.000293823	1.35516	0.057391	-1.1171
Ppl	periplakin	0.000864002	0.0308775	0.000280316	0.0189008	0.101743	0.464967	-1.26472	0.000486507	5.62169	0.0163823	2.52579	0.00962545	-2.8149
Ppm1a	protein phosphatase 1A, magnesium dependent, alpha isoform	0.00250591	0.0582279	0.000450854	0.105543	0.909476	0.261889	1.10953	0.00422232	1.40542	0.0033522	1.42565	0.207001	1.1255
Ppm1e	protein phosphatase 1E (PP2C domain containing)	0.000585689	0.0252751	7.47447e-05	0.733324	0.556333	0.85814	1.03234	0.00133369	-2.29273	0.000464508	-2.66292	0.513544	-1.12508
Ppm1h	protein phosphatase 1H (PP2C domain containing)	0.00311843	0.0664814	0.000434728	0.728344	0.515562	0.826412	-1.02891	0.00722294	1.56799	0.00190251	1.76962	0.483111	1.09689
Ppm1l	protein phosphatase 1 (formerly 2C)-like	0.00336286	0.0697004	0.000493534	0.903254	0.339724	0.546795	1.12305	0.0114901	-1.82523	0.00154569	-2.37864	0.443227	-1.16041
Ppm1m	protein phosphatase 1M	0.00522386	0.0911064	0.00389659	0.00828938	0.688925	0.0248254	1.52596	0.0140392	1.61574	0.0346177	1.47662	0.0619234	1.39457
Ppp1cc	protein phosphatase 1, catalytic subunit, gamma isoform	0.00766708	0.113598	0.00134292	0.56047	0.258686	0.678325	-1.02715	0.0347364	1.17129	0.00276496	1.30363	0.233349	1.08357
Ppp1r12c	protein phosphatase 1, regulatory (inhibitor) subunit 12C	0.0020861	0.0528866	0.000385837	0.217769	0.186867	0.0847851	1.16488	0.014426	-1.27306	0.000871826	-1.4916	0.9422	-1.00582
Ppp1r2	protein phosphatase 1, regulatory (inhibitor) subunit 2	0.00738976	0.111693	0.00364122	0.0738716	0.0648679	0.954329	1.00847	0.211766	-1.21387	0.00234146	-1.86978	0.0179794	-1.5274
Ppp1r26	protein phosphatase 1, regulatory subunit 26	0.00243428	0.0574552	0.000619925	0.032803	0.808006	0.138771	-1.24105	0.00383865	1.69568	0.00635292	1.61838	0.080597	-1.30032
Ppp1r9a	protein phosphatase 1, regulatory (inhibitor) subunit 9A	0.0021464	0.0536314	0.000525205	0.0386117	0.504715	0.24529	-1.16932	0.00217909	1.73919	0.0087146	1.53757	0.0552908	-1.32265
Ppp2r1b	protein phosphatase 2 (formerly 2A), regulatory subunit A (PR 65), beta isoform	0.00106413	0.0352375	0.000254518	0.469678	0.0263515	0.203472	-1.12536	0.000228315	-1.71393	0.038414	-1.23498	0.0394311	1.23322
Ppp2r2c	protein phosphatase 2 (formerly 2A), regulatory subunit B (PR 52), gamma isoform	8.50525e-06	0.00274158	1.68093e-06	0.4147	0.00145604	0.0251989	-1.61461	1.9938e-06	-8.27596	0.000641844	-2.56754	0.00415989	1.99633
Ppp2r5a	protein phosphatase 2, regulatory subunit B (B56), alpha isoform	0.0076335	0.113325	0.0411359	0.545068	0.00253687	0.0311418	1.06623	0.217804	1.03341	0.00139854	-1.1245	0.0080385	-1.0899
Ppp4r1l-ps	protein phosphatase 4, regulatory subunit 1-like, pseudogene	0.00325306	0.0685206	0.000592734	0.599041	0.13115	0.445716	1.11217	0.000978656	1.95537	0.0279033	1.42665	0.153643	-1.23236
Ppp4r4	protein phosphatase 4, regulatory subunit 4	0.00202436	0.0519935	0.000738193	0.0314732	0.0936038	0.63372	-1.05939	0.0435453	-1.3217	0.000947107	-1.80817	0.0128836	-1.44931
Ppp6r3	protein phosphatase 6, regulatory subunit 3	0.0013567	0.0411713	0.000210878	0.800582	0.158598	0.387054	1.09981	0.000498849	1.79392	0.00908059	1.42722	0.235053	-1.14287
Ppt1	palmitoyl-protein thioesterase 1	0.00746953	0.112145	0.0496576	0.00348706	0.115502	0.13889	-1.23747	0.0204489	1.45298	0.709976	1.05123	0.00325275	-1.71038
Prdm1	PR domain containing 1, with ZNF domain	0.00057112	0.024839	0.0394682	0.725297	0.000106478	0.000776568	3.00555	0.000148447	4.09979	0.0116669	-1.97788	0.00147847	-2.69797
Prelid2	PRELI domain containing 2	0.000484152	0.0228407	9.38885e-05	0.0309086	0.628739	0.173694	-1.26644	0.000619313	2.36253	0.00149335	2.11127	0.0586047	-1.41715
Prelp	proline arginine-rich end leucine-rich repeat	2.39172e-05	0.00442814	9.8136e-06	0.373578	0.000284854	0.00106601	1.67174	3.48052e-06	3.18794	0.0310761	1.30851	0.00642614	-1.45735
Prim1	DNA primase, p49 subunit	0.00260207	0.059481	0.000530041	0.0696671	0.747638	0.248497	1.1414	0.00603182	1.48188	0.00311235	1.55794	0.124563	1.19999
Prkag2	protein kinase, AMP-activated, gamma 2 non-catalytic subunit	0.00858393	0.121143	0.00206459	0.539746	0.0959269	0.40395	1.13853	0.104391	-1.30954	0.00200319	-1.93966	0.111761	-1.30097
Prkar1b	protein kinase, cAMP dependent regulatory, type I beta	0.00095485	0.0329493	0.000296923	0.0267512	0.0842942	0.0107312	1.39882	0.0197763	-1.34262	0.000459477	-1.78131	0.616211	1.05433
Prkcb	protein kinase C, beta	0.000858687	0.0307606	0.000112987	0.725496	0.464728	0.446803	1.16712	0.000580285	2.888	0.00227235	2.34163	0.782403	-1.05673
Prkce	protein kinase C, epsilon	8.6044e-05	0.00870476	1.47945e-05	0.0211057	0.367047	0.214797	1.2235	8.91347e-05	-2.95524	0.000367746	-2.41369	0.0271017	1.49802
Prkci	protein kinase C, iota	0.000160275	0.0118891	2.53447e-05	0.0577092	0.357797	0.406715	-1.04927	0.000139578	1.45176	0.000640052	1.34581	0.0540983	-1.13187
Prkd1	protein kinase D1	0.00464041	0.0846631	0.000746138	0.24141	0.887851	0.347702	1.33054	0.00497167	2.99913	0.0066789	2.82746	0.45138	1.25438
Prkd3	protein kinase D3	0.00544498	0.0935164	0.376966	0.00432091	0.00922642	0.719543	1.01233	0.0152904	-1.10655	0.118295	1.05935	0.000828306	1.18668
Prkg2	protein kinase, cGMP-dependent, type II	0.000348665	0.0190608	4.33359e-05	0.579703	0.907176	0.635113	1.17761	0.000430002	6.72158	0.000523669	6.35287	0.754962	1.11302
Prlr	prolactin receptor	3.41847e-06	0.00199625	0.0241338	2.51666e-06	2.08339e-05	0.0750637	1.36195	0.00261053	-1.91498	3.57449e-05	3.46367	4.82274e-07	9.03358
Prodh	proline dehydrogenase	0.000601054	0.0257506	8.44874e-05	0.232279	0.604605	0.608634	-1.10018	0.000548807	2.69729	0.00139855	2.35299	0.231447	-1.26116
Prosapip1	ProSAPiP1 protein	0.000579898	0.0251197	0.000154133	0.0285885	0.0854123	0.632485	-1.11926	0.00028364	4.00183	0.0101705	2.13382	0.0113292	-2.09909
Prpf38b	PRP38 pre-mRNA processing factor 38 (yeast) domain containing B	0.00258106	0.0591806	0.000712348	0.0928541	0.0923343	0.998008	1.00018	0.000915868	1.41576	0.042563	1.17803	0.027052	-1.2016
Prpf6	PRP6 pre-mRNA splicing factor 6 homolog (yeast)	0.000515144	0.0236481	0.000108821	0.464899	0.0248897	0.197634	-1.08725	0.000121815	-1.50997	0.0163946	-1.19744	0.0375068	1.15981
Prps2	phosphoribosyl pyrophosphate synthetase 2	0.0025618	0.0588587	0.000578717	0.18479	0.102988	0.790131	-1.03119	0.000837359	-1.78357	0.0324856	-1.33401	0.048353	1.29656
Prr18	proline rich region 18	0.00178815	0.0482052	0.000428567	0.0569982	0.211067	0.0351159	-1.50762	0.00101696	-2.2592	0.0145514	-1.65426	0.558832	-1.10392
Prr5l	proline rich 5 like	0.00548022	0.0938357	0.000860454	0.84997	0.298215	0.534806	1.07383	0.00217516	1.62802	0.0210177	1.36966	0.382099	-1.10691
Prrg1	proline rich Gla (G-carboxyglutamic acid) 1	4.1102e-05	0.0061586	9.79024e-06	0.00403261	0.0748431	0.207782	-1.09983	3.10976e-05	1.78999	0.000580905	1.46401	0.00274106	-1.34472
Prrg3	proline rich Gla (G-carboxyglutamic acid) 3 (transmembrane)	6.27265e-06	0.00248817	7.98963e-07	0.219773	0.105863	0.737362	1.03539	4.32291e-06	2.99151	3.16832e-05	2.31091	0.0562963	-1.25027
Prtg	protogenin homolog (Gallus gallus)	0.000328845	0.018401	9.54284e-05	0.0695775	0.013987	0.48421	1.15171	8.5324e-05	4.06508	0.0213449	1.73261	0.00608699	-2.03716
Psma1	proteasome (prosome, macropain) subunit, alpha type 1	3.31122e-05	0.00537676	5.73051e-06	0.00976856	0.385459	0.0162375	1.12117	3.98955e-05	1.35728	0.000137447	1.29244	0.121023	1.0676
Psma3	proteasome (prosome, macropain) subunit, alpha type 3	0.00148193	0.0433721	0.000618827	0.224678	0.0107811	0.011402	-1.093	0.000264927	-1.18319	0.170224	-1.04187	0.197236	1.03902
Psma6	proteasome (prosome, macropain) subunit, alpha type 6	0.000224402	0.0145479	3.19163e-05	0.719199	0.116806	0.170369	-1.04751	9.70284e-05	-1.24646	0.00161397	-1.15455	0.355936	1.03064
Psma7	proteasome (prosome, macropain) subunit, alpha type 7	0.00108902	0.0356805	0.000283191	0.604669	0.0191488	0.0399875	-1.10068	0.000210112	-1.28468	0.0537837	-1.09253	0.130054	1.06832
Psmd13	proteasome (prosome, macropain) 26S subunit, non-ATPase, 13	0.0089002	0.123968	0.00136952	0.569431	0.545465	0.979177	-1.00198	0.00498366	-1.32571	0.018651	-1.24149	0.411788	1.06573
Psmd3	proteasome (prosome, macropain) 26S subunit, non-ATPase, 3	0.000698676	0.0279353	8.80591e-05	0.715306	0.792789	0.658234	-1.08137	0.000712281	-2.47415	0.00114307	-2.31745	0.94192	-1.01289
Ptgds	prostaglandin D2 synthase (brain)	0.00311181	0.0664814	0.00104959	0.0473583	0.119375	0.683988	-1.10372	0.00140818	3.04938	0.0501324	1.71357	0.0202568	-1.96411
Ptger4	prostaglandin E receptor 4 (subtype EP4)	0.000335537	0.0186367	4.42684e-05	0.32249	0.58629	0.739217	1.05022	0.000306919	-2.36232	0.000778328	-2.10783	0.284723	1.17702
Ptgfr	prostaglandin F receptor	0.00323139	0.0682437	0.000558569	0.341661	0.23848	0.857128	1.08288	0.0169567	-3.62082	0.00134533	-7.83198	0.144854	-1.99748
Ptgr1	prostaglandin reductase 1	0.00256603	0.0589229	0.000355763	0.508723	0.681977	0.452495	-1.05229	0.00466279	1.28472	0.00204769	1.33555	0.855182	-1.01224
Ptgs1	prostaglandin-endoperoxide synthase 1	0.0026848	0.0605738	0.00133375	0.0193841	0.0994107	0.477633	-1.16117	0.0015008	2.57787	0.0705137	1.51944	0.00963944	-1.97004
Pthlh	parathyroid hormone-like peptide	0.00311902	0.0664814	0.00356562	0.247209	0.00441773	0.0955375	1.66305	0.000480086	4.58064	0.916247	1.02965	0.00645107	-2.67504
Ptk2	PTK2 protein tyrosine kinase 2	0.00651365	0.1037	0.00313342	0.017058	0.973646	0.0641947	1.13981	0.0192126	-1.19512	0.0178475	-1.19863	0.0691964	1.13647
Ptn	pleiotrophin	0.00957422	0.12909	0.00354806	0.231689	0.059357	0.541497	1.2179	0.00217998	3.94031	0.220143	1.50861	0.03883	-2.14458
Ptpdc1	protein tyrosine phosphatase domain containing 1	0.00115435	0.0368714	0.00206022	0.654656	0.00102332	0.00467406	1.3599	0.000149849	1.7028	0.710303	-1.03097	0.0121809	-1.29093
Ptplad1	protein tyrosine phosphatase-like A domain containing 1	0.00165009	0.0461953	0.000402379	0.0326871	0.504125	0.220564	-1.12536	0.00175534	1.50511	0.00687223	1.37844	0.04908	-1.22878
Ptpn1	protein tyrosine phosphatase, non-receptor type 1	0.00221655	0.0543921	0.00224209	0.0129384	0.0242153	0.778808	1.03258	0.000950851	-1.75208	0.278922	-1.13675	0.00295199	1.59152
Ptpn14	protein tyrosine phosphatase, non-receptor type 14	0.0045766	0.08418	0.00365294	0.0102287	0.192471	0.212294	-1.24363	0.00471119	1.86496	0.0996642	1.34915	0.00981118	-1.7191
Ptpn9	protein tyrosine phosphatase, non-receptor type 9	0.00640173	0.102683	0.00225078	0.0547836	0.1941	0.57345	1.05012	0.0670989	1.19293	0.00333522	1.40978	0.032039	1.241
Ptprb	protein tyrosine phosphatase, receptor type, B	0.000577638	0.0250501	0.00022668	0.0134033	0.0426481	0.00431523	2.04501	0.0243115	-1.65417	0.000266637	-3.07133	0.609491	1.10141
Ptprg	protein tyrosine phosphatase, receptor type, G	0.00766671	0.113598	0.00117829	0.666641	0.444566	0.402093	-1.15996	0.00373196	-1.96928	0.0197841	-1.62735	0.807074	1.04324
Ptprk	protein tyrosine phosphatase, receptor type, K	0.000363958	0.0195415	5.05157e-05	0.208746	0.557464	0.607907	-1.051	0.000332124	1.74509	0.000917891	1.60987	0.199206	-1.13928
Ptprr	protein tyrosine phosphatase, receptor type, R	0.0067388	0.105824	0.0110381	0.01128	0.0659173	0.441288	-1.27255	0.00501099	3.12593	0.435742	1.27644	0.00508463	-3.11639
Ptpru	protein tyrosine phosphatase, receptor type, U	0.00213056	0.053443	0.000308677	0.307585	0.791384	0.363311	-1.24236	0.00353974	2.50498	0.00209524	2.7329	0.579736	-1.13875
Ptrh1	peptidyl-tRNA hydrolase 1 homolog (S. cerevisiae)	0.00739732	0.111693	0.00170057	0.0912452	0.669754	0.133472	1.3883	0.0182322	-1.78767	0.00715816	-2.0216	0.327002	1.22765
Pum2	pumilio 2 (Drosophila)	0.00607777	0.0996414	0.000913314	0.899112	0.393403	0.486013	-1.05048	0.0176349	1.22244	0.0027827	1.33225	0.600433	1.03745
Pura	purine rich element binding protein A	0.00966939	0.129514	0.00301203	0.103439	0.189432	0.782731	-1.01864	0.00405439	1.29401	0.0865811	1.13478	0.0494238	-1.16157
Pvr	poliovirus receptor	0.00214865	0.0536428	0.00121033	0.00780246	0.279165	0.133297	-1.14861	0.029886	-1.24435	0.00269492	-1.42583	0.0106576	-1.31613
Pycr2	pyrroline-5-carboxylate reductase family, member 2	9.74021e-06	0.00291666	1.27879e-06	0.911122	0.0442554	0.14729	-1.17364	4.88446e-06	-2.92775	7.67228e-05	-2.09123	0.115152	1.19288
Qser1	glutamine and serine rich 1	0.00164589	0.0461579	0.000339892	0.20737	0.0970372	0.729067	1.04013	0.000547435	1.83597	0.0204358	1.37179	0.0505714	-1.28673
Qsox1	quiescin Q6 sulfhydryl oxidase 1	4.49673e-05	0.00635759	1.68518e-05	0.000704312	0.192001	0.0246818	1.20916	7.2354e-05	-1.67028	0.000616656	-1.45399	0.00139967	1.38903
Rab11a	RAB11a, member RAS oncogene family	0.00276797	0.0616182	0.000521947	0.136031	0.366215	0.101601	-1.0793	0.0017028	-1.21021	0.0113765	-1.14442	0.63412	-1.02062
Rab14	RAB14, member RAS oncogene family	0.000490421	0.0230641	8.37404e-05	0.0677644	0.423384	0.0700987	1.12572	0.000424255	1.38606	0.00183388	1.29543	0.396317	1.05211
Rab15	RAB15, member RAS oncogene family	0.00262764	0.0597928	0.000831202	0.0457472	0.130012	0.645642	-1.11807	0.00124953	3.11524	0.0382521	1.78394	0.0210215	-1.95245
Rab17	RAB17, member RAS oncogene family	0.00372445	0.07459	0.00136141	0.0635365	0.079412	0.921677	-1.04375	0.00133452	7.62068	0.0841864	2.29766	0.0186383	-3.46183
Rab20	RAB20, member RAS oncogene family	0.00422013	0.0801062	0.000826866	0.101126	0.97714	0.219983	-1.37455	0.00608865	-2.41893	0.00646705	-2.39487	0.233473	-1.36088
Rab23	RAB23, member RAS oncogene family	0.00892981	0.124038	0.00521474	0.0332207	0.143637	0.521941	-1.04914	0.161468	-1.11684	0.00497933	-1.31618	0.0180815	-1.23639
Rab27b	RAB27b, member RAS oncogene family	0.00360066	0.0731279	0.000812106	0.297538	0.0931267	0.590967	-1.10291	0.0476661	1.50514	0.00101179	2.41217	0.0652318	1.45309
Rab37	RAB37, member of RAS oncogene family	0.000106891	0.0095843	1.98152e-05	0.0498539	0.0587864	0.942299	1.03291	4.94203e-05	-30.2314	0.00144719	-7.83598	0.0128198	3.98498
Rab3il1	RAB3A interacting protein (rabin3)-like 1	0.00140394	0.0418777	0.00141954	0.00542394	0.0405899	0.0023032	1.45443	0.000937121	1.54373	0.138885	1.15039	0.372548	1.08384
Rabgap1	RAB GTPase activating protein 1	0.00360403	0.0731279	0.000838866	0.282777	0.0865948	0.586448	1.04857	0.000993639	1.52555	0.0517043	1.2107	0.0594384	-1.20168
Rad18	RAD18 homolog (S. cerevisiae)	0.000691207	0.0277703	0.00206963	0.00766277	0.00195436	0.507057	-1.15228	0.000218457	-3.66177	0.976307	1.00627	0.00045683	3.19778
Rag1	recombination activating gene 1	0.00651932	0.1037	0.0113616	0.0387129	0.0148027	0.00433094	1.1957	0.00200287	1.22682	0.904127	1.00566	0.670773	-1.02024
Ralgapb	Ral GTPase activating protein, beta subunit (non-catalytic)	0.00406203	0.0784589	0.00195384	0.570397	0.0132321	0.105958	-1.11607	0.000619467	-1.38766	0.367614	-1.05924	0.0288687	1.17381
Raly	hnRNP-associated with lethal yellow	0.000128058	0.0105715	6.80511e-05	0.00845325	0.0034493	0.668557	-1.06009	3.60908e-05	-2.94098	0.0419005	-1.37398	0.000685451	2.01914
Ramp3	receptor (calcitonin) activity modifying protein 3	8.3873e-06	0.00274158	9.88849e-07	0.749777	0.346368	0.648155	-1.1912	7.90723e-06	-41.5217	2.41541e-05	-24.6301	0.374296	1.41522
Rap1a	RAS-related protein-1a	0.00339925	0.0701968	0.000515643	0.735117	0.298972	0.331772	-1.05327	0.0132333	1.17253	0.00146624	1.2688	0.605463	1.02738
Rap1gap2	RAP1 GTPase activating protein 2	0.000703926	0.0280029	8.80571e-05	0.989237	0.759056	0.835445	-1.05891	0.000685074	-4.16698	0.00119068	-3.69679	0.820647	1.06448
Rap1gds1	RAP1, GTP-GDP dissociation stimulator 1	0.000918761	0.0321684	0.000223566	0.0446644	0.128421	0.642176	1.04489	0.00046485	-1.67639	0.0111472	-1.3479	0.020492	1.29953
Rap2c	RAP2C, member of RAS oncogene family	5.38457e-05	0.00693501	8.76506e-06	0.0178983	0.677759	0.0428909	1.188	8.02799e-05	1.69269	0.000147172	1.62033	0.110469	1.13721
Rapgef3	Rap guanine nucleotide exchange factor (GEF) 3	0.000657167	0.0269253	0.000202485	0.186481	0.0124577	0.247726	1.34352	0.000135663	5.0237	0.052201	1.71534	0.0110176	-2.17986
Rapgef4	Rap guanine nucleotide exchange factor (GEF) 4	0.0011223	0.036144	0.000178771	0.574781	0.141503	0.480528	-1.20169	0.000412707	-4.20501	0.00835604	-2.3713	0.155764	1.47567
Rarb	retinoic acid receptor, beta	9.98603e-05	0.00930537	2.42488e-05	0.0233086	0.0204186	0.952976	1.01705	3.74144e-05	9.69061	0.00345609	3.12122	0.00386115	-3.0527
Rarres2	retinoic acid receptor responder (tazarotene induced) 2	1.69228e-05	0.00366404	2.28544e-06	0.793624	0.0436188	0.0963537	1.14555	7.84059e-06	2.07319	0.0001493	1.62402	0.171707	-1.11437
Rasd1	RAS, dexamethasone-induced 1	1.3662e-06	0.00125749	3.01602e-07	0.000793518	0.00319067	0.468911	1.22829	7.00543e-07	-42.7417	4.33002e-05	-8.72544	0.000163307	6.01679
Rasgrf1	RAS protein-specific guanine nucleotide-releasing factor 1	0.00169651	0.0466714	0.000261897	0.18309	0.832305	0.269915	-1.5386	0.00290304	4.64238	0.00191775	5.195	0.406616	-1.37493
Rasl11a	RAS-like, family 11, member A	0.000647777	0.0268031	0.000177937	0.0260022	0.0949655	0.0114193	1.55804	0.00033357	2.24968	0.0109412	1.56411	0.57212	1.08324
Rassf2	Ras association (RalGDS/AF-6) domain family member 2	0.00881889	0.123369	0.00283482	0.631062	0.046165	0.0780901	1.45327	0.0016122	2.37139	0.219594	1.27955	0.225356	-1.27526
Rassf4	Ras association (RalGDS/AF-6) domain family member 4	7.86271e-07	0.0009332	1.21262e-07	0.123344	0.00158263	0.0698807	1.18715	2.82263e-07	3.59982	1.85949e-05	2.09169	0.00193266	-1.44969
Rassf5	Ras association (RalGDS/AF-6) domain family member 5	5.47563e-06	0.00244562	6.75788e-07	0.247058	0.177833	0.875598	-1.03096	4.41979e-06	-7.82666	2.15124e-05	-5.27749	0.0900474	1.4385
Rb1	retinoblastoma 1	0.00395259	0.0769775	0.000531508	0.767843	0.91182	0.895836	1.02044	0.00386309	-1.82435	0.00484807	-1.78073	0.774192	1.04543
Rbbp9	retinoblastoma binding protein 9	0.00670278	0.105488	0.00127868	0.320442	0.25329	0.906312	1.03112	0.00262665	2.95678	0.0338542	1.90577	0.144022	-1.50466
Rbfox2	RNA binding protein, fox-1 homolog (C. elegans) 2	0.00808705	0.117127	0.00565993	0.0606147	0.0438258	0.886806	1.02001	0.366006	-1.13788	0.00248232	-1.79475	0.0119914	-1.54633
Rbfox3	RNA binding protein, fox-1 homolog (C. elegans) 3	0.00800549	0.116319	0.00318666	0.0518473	0.183777	0.0295781	3.19304	0.00413703	5.71184	0.0926307	2.31337	0.574433	1.29322
Rbl1	retinoblastoma-like 1 (p107)	0.00219867	0.0542943	0.00440283	0.0399146	0.00394272	0.304697	-1.11567	0.000508485	-1.74926	0.956946	1.00557	0.00184507	1.57665
Rbm20	RNA binding motif protein 20	0.000227989	0.0145938	3.26529e-05	0.321954	0.173841	0.109214	-1.67419	0.000119062	-7.28599	0.00129886	-3.9838	0.765152	1.09241
Rbm24	RNA binding motif protein 24	0.00876519	0.123076	0.741451	0.173269	0.00167619	0.0571294	1.86124	0.0161567	2.33828	0.00785417	-2.67666	0.00249555	-3.3627
Rbm39	RNA binding motif protein 39	0.0037313	0.0746431	0.000789927	0.35091	0.1072	0.576339	1.03582	0.00107522	1.35133	0.0420137	1.15728	0.0826299	-1.12731
Rbms2	RNA binding motif, single stranded interacting protein 2	0.00157484	0.0449536	0.000255849	0.130826	0.971833	0.27778	1.14686	0.00238905	1.67182	0.00222993	1.68199	0.258647	1.15383
Rbms3	RNA binding motif, single stranded interacting protein	0.000757982	0.0288146	0.00019217	0.628863	0.0158503	0.0363072	1.26585	0.0001469	1.88235	0.0414572	1.25578	0.109469	-1.18415
Rbp1	retinol binding protein 1, cellular	5.02162e-05	0.0066453	9.4948e-06	0.329679	0.0083612	0.122914	1.2346	1.3195e-05	3.16364	0.00198292	1.73472	0.0127608	-1.47717
Rbp4	retinol binding protein 4, plasma	2.93902e-06	0.00199625	6.81227e-06	4.94199e-06	0.00925096	0.00083244	1.45372	1.07172e-05	-2.01102	0.0012364	-1.4208	8.42724e-06	2.05762
Rbp7	retinol binding protein 7, cellular	0.0070419	0.108654	0.001284	0.246604	0.435035	0.769709	-1.0944	0.0217072	-2.33206	0.00392104	-3.29647	0.18109	-1.54698
Rbpms	RNA binding protein gene with multiple splicing	0.000555282	0.0245047	8.08146e-05	0.236802	0.362449	0.151137	1.21937	0.00198539	-1.75614	0.00037331	-2.08296	0.830341	1.02805
Rcan2	regulator of calcineurin 2	0.0097174	0.129703	0.878266	0.295239	0.00162186	0.0367271	1.68795	0.0129228	1.94589	0.00925765	-2.03904	0.00349739	-2.35062
Rdh16 /// Rdh18-ps	retinol dehydrogenase 16 /// retinol dehydrogenase 18, pseudogene	0.00167632	0.0464789	0.25911	0.000250627	0.574446	0.00399083	-1.34956	0.238818	1.10028	0.668098	1.03398	0.00132068	-1.4361
Rec8	REC8 homolog (yeast)	0.00676146	0.106106	0.208034	0.00116999	0.988157	0.00823552	-2.73581	0.366309	1.31836	0.356138	1.32663	0.0085017	-2.71876
Reck	reversion-inducing-cysteine-rich protein with kazal motifs	0.00259597	0.0594018	0.000615365	0.355401	0.0567477	0.0531561	1.58563	0.000630436	3.01115	0.0525599	1.58796	0.404682	-1.19589
Reep1	receptor accessory protein 1	0.000106704	0.0095843	2.02635e-05	0.427967	0.0133312	0.138321	1.18977	2.75887e-05	2.45869	0.00368268	1.5334	0.0222491	-1.34768
Reep2	receptor accessory protein 2	0.000827429	0.0300466	0.000121364	0.379619	0.27131	0.863194	-1.02643	0.000437652	-2.31746	0.00362532	-1.81391	0.173776	1.24471
Reep3	receptor accessory protein 3	0.00390602	0.0765937	0.000535736	0.965975	0.599697	0.687306	1.02606	0.00757603	-1.2441	0.00255753	-1.30478	0.731594	-1.02213
Reps2	RALBP1 associated Eps domain containing protein 2	5.14168e-06	0.00244562	6.60806e-07	0.0475159	0.533442	0.06747	1.17001	6.55026e-06	2.15754	1.31107e-05	2.01497	0.266857	1.0927
Rere	Arginine glutamic acid dipeptide (RE) repeats	0.000922878	0.0322157	0.000144382	0.27878	0.233847	0.93128	1.00806	0.000461398	1.67052	0.0047708	1.41738	0.121492	-1.16917
Rerg	RAS-like, estrogen-regulated, growth-inhibitor	0.00064663	0.0268031	9.27561e-05	0.193008	0.689137	0.496893	1.30228	0.000659946	-7.37022	0.00136349	-5.92808	0.230329	1.61909
Retnla	resistin like alpha	0.00128295	0.039515	0.000204059	0.63927	0.146316	0.450536	1.4272	0.000465299	12.7676	0.0093029	4.60243	0.176611	-1.94374
Rexo2	REX2, RNA exonuclease 2 homolog (S. cerevisiae)	0.00449044	0.0830392	0.00171434	0.121908	0.0470493	0.675094	-1.04855	0.00115865	-1.71035	0.146638	-1.1915	0.0204695	1.369
Rftn1	raftlin lipid raft linker 1	1.21908e-06	0.00122182	1.4146e-07	0.898128	0.239142	0.349884	-1.08056	1.18745e-06	-2.75046	3.70691e-06	-2.39023	0.443589	1.06492
Rftn2	raftlin family member 2	0.00705798	0.108744	0.0399539	0.0323304	0.00695233	0.00236135	1.80483	0.00268789	1.78157	0.43841	-1.11631	0.492407	-1.10193
Rgl1	ral guanine nucleotide dissociation stimulator,-like 1	0.000224443	0.0145479	0.000146451	0.000889529	0.303314	0.0213527	1.31038	0.000544664	-1.69071	0.00401358	-1.45906	0.00225785	1.51842
Rgs13	regulator of G-protein signaling 13	0.00930167	0.126742	0.035634	0.0132531	0.0298185	0.717908	1.22462	0.0065011	-7.21057	0.937415	1.04484	0.00341598	9.22611
Rgs14	regulator of G-protein signaling 14	0.00751004	0.112407	0.00267976	0.061241	0.188926	0.614967	-1.04584	0.07897	-1.18814	0.00371848	-1.41389	0.0339578	-1.24456
Rgs18	regulator of G-protein signaling 18	0.00568177	0.0957697	0.0093003	0.0241693	0.0203759	0.00394636	1.97129	0.0021485	2.12628	0.722618	1.06437	0.939412	-1.01339
Rhbdl2	rhomboid, veinlet-like 2 (Drosophila)	0.000388592	0.0200913	5.35474e-05	0.190407	0.922021	0.374638	-1.19073	0.000528558	2.81274	0.000625601	2.73911	0.310345	-1.22274
Rhbdl3	rhomboid, veinlet-like 3 (Drosophila)	5.80601e-05	0.00725366	1.1777e-05	0.132943	0.00930742	0.255714	1.26194	1.60993e-05	5.71692	0.00241315	2.29007	0.00708865	-1.97822
Rhoc	ras homolog gene family, member C	0.000753654	0.0288146	0.000501817	0.00759252	0.0251352	0.589676	1.05589	0.000356464	-1.7727	0.0772452	-1.21681	0.00214485	1.53827
Rhoj	ras homolog gene family, member J	0.000107751	0.00960411	1.56375e-05	0.0776327	0.461349	0.402607	-1.1095	0.000106168	2.29347	0.000336182	2.01659	0.0833127	-1.26184
Rhou	ras homolog gene family, member U	0.0018615	0.0493855	0.000447192	0.0320777	0.920623	0.0933007	-1.29239	0.00413292	1.70627	0.00337657	1.74001	0.11659	-1.26732
Rilpl1	Rab interacting lysosomal protein-like 1	0.00867062	0.121976	0.107565	0.00191091	0.790196	0.00933973	1.04159	0.308816	-1.01311	0.178238	-1.01784	0.0167517	1.03675
Rims1	regulating synaptic membrane exocytosis 1	0.000671782	0.0272219	8.89471e-05	0.360777	0.856456	0.595171	-1.15134	0.00106996	-3.5615	0.00077263	-3.8094	0.437306	-1.23148
Rims2	regulating synaptic membrane exocytosis 2	0.0042015	0.0798533	0.000777392	0.131778	0.728521	0.187541	-1.48926	0.00862558	2.59871	0.00415457	2.99077	0.378299	-1.29403
Riok1	RIO kinase 1 (yeast)	0.00229209	0.0553708	0.00181879	0.0173538	0.0288226	0.00398105	1.30876	0.000913721	1.41131	0.213073	1.09542	0.821549	1.01583
Rmnd1	required for meiotic nuclear division 1 homolog (S. cerevisiae)	0.00977893	0.130062	0.00148211	0.746105	0.515849	0.493385	-1.09241	0.0050496	-1.60185	0.0210133	-1.423	0.813641	1.03046
Rmnd5b	required for meiotic nuclear division 5 homolog B (S. cerevisiae)	0.00368906	0.0740786	0.0038501	0.135335	0.00711322	0.21025	-1.19297	0.000663275	-2.00695	0.768265	-1.04028	0.00594868	1.61718
Rnasek	ribonuclease, RNase K	0.00392395	0.0768117	0.000608183	0.414064	0.428119	0.264709	1.17687	0.0114579	-1.55771	0.00215515	-1.82852	0.98536	1.00257
Rnf125	ring finger protein 125	3.81327e-06	0.00209145	8.69245e-07	0.00144221	0.00681344	0.445501	-1.09785	2.00727e-06	4.08896	0.000113878	2.25503	0.000354716	-1.99069
Rnf157	ring finger protein 157	0.00266011	0.060258	0.000533736	0.0721284	0.877145	0.213511	-1.44112	0.00370767	2.98566	0.00509184	2.80889	0.153399	-1.53181
Rnf169	ring finger protein 169	0.00494057	0.0880034	0.00632266	0.204703	0.00622473	0.142735	1.14652	0.000826658	1.54818	0.994081	-1.00064	0.00720875	-1.3512
Rnf24	ring finger protein 24	0.00110928	0.0359687	0.000154489	0.291537	0.866498	0.518276	-1.09766	0.00126797	1.95252	0.00173967	1.88752	0.383881	-1.13545
Rnf43	ring finger protein 43	0.00231182	0.0556676	0.00118223	0.024391	0.0542713	0.725681	-1.08131	0.000972554	2.97167	0.0973826	1.49731	0.00750543	-2.14605
Rnpep	arginyl aminopeptidase (aminopeptidase B)	0.00148717	0.0434692	0.000197353	0.816873	0.525457	0.540909	1.06917	0.00346319	-1.53541	0.00100978	-1.69403	0.771692	-1.03193
Ror1	receptor tyrosine kinase-like orphan receptor 1	2.15325e-08	0.000194227	4.01604e-09	0.298921	9.28491e-06	0.000259122	1.28862	5.21397e-09	2.89011	2.17049e-06	1.63217	5.37399e-05	-1.37412
Rora	RAR-related orphan receptor alpha	0.00291164	0.0639015	0.000560538	0.966961	0.0875187	0.215236	1.23318	0.000746967	2.27535	0.0354224	1.4822	0.197265	-1.24484
Rpl13a	ribosomal protein L13A	0.000126147	0.0105124	3.95713e-05	0.00501622	0.0508281	0.309434	1.05406	7.93378e-05	-1.429	0.00338339	-1.22076	0.00250679	1.23386
Rpn1	ribophorin I	0.00293364	0.0641037	0.0050075	0.437667	0.0024812	0.037484	-1.11726	0.000415703	-1.29331	0.728891	1.01611	0.00653355	1.17622
Rpn2	ribophorin II	0.00318945	0.0676609	0.000526	0.431772	0.251361	0.779972	-1.03728	0.00132865	-1.84058	0.0154158	-1.47485	0.182508	1.20312
Rprd2	regulation of nuclear pre-mRNA domain containing 2	0.00774909	0.114113	0.00118556	0.558395	0.530016	0.396468	1.12467	0.00433955	1.67493	0.0169532	1.48295	0.974992	-1.00425
Rprm	reprimo, TP53 dependent G2 arrest mediator candidate	0.000302608	0.0173859	4.31483e-05	0.878136	0.127525	0.225231	-1.24939	0.000128562	-3.20187	0.00209963	-2.1305	0.307353	1.20288
Rps6ka2	ribosomal protein S6 kinase, polypeptide 2	0.00538774	0.0927969	0.00109515	0.179885	0.296948	0.104955	-1.31909	0.0026081	-1.91895	0.0260722	-1.51095	0.808729	-1.03863
Rps6ka3	ribosomal protein S6 kinase polypeptide 3	0.00115549	0.0368817	0.000197395	0.204425	0.203406	0.998108	-1.00016	0.00714154	1.27238	0.000545197	1.45141	0.0861304	1.14052
Rraga	Ras-related GTP binding A	0.00553004	0.0944736	0.00175993	0.0349719	0.610993	0.062119	-1.30502	0.00672821	-1.56115	0.020604	-1.42399	0.193831	-1.19036
Rragd	Ras-related GTP binding D	0.00622823	0.101133	0.00833555	0.00625954	0.313041	0.103411	-1.33849	0.127838	-1.30926	0.012219	-1.66698	0.00992787	-1.70419
Rrbp1	ribosome binding protein 1	0.000218889	0.0143909	0.000205509	0.000676646	0.0933679	0.0402781	1.40375	0.000368527	-2.26203	0.0127909	-1.55684	0.000887934	2.03959
Rrn3	RRN3 RNA polymerase I transcription factor homolog (yeast)	0.0058007	0.0968316	0.00107015	0.934615	0.150021	0.317559	-1.09547	0.00164018	-1.4888	0.0431432	-1.22796	0.269774	1.10675
Rsad1	radical S-adenosyl methionine domain containing 1	1.04536e-05	0.0030143	1.42137e-06	0.0416044	0.311442	0.0382398	-1.48913	1.05027e-05	-4.76704	3.68554e-05	-3.72916	0.369979	-1.16491
Rsf1	remodeling and spacing factor 1	0.000809322	0.0298071	0.000111669	0.369001	0.48955	0.876085	1.00749	0.00215714	1.22876	0.000595861	1.28852	0.269934	1.05648
Rspo1	R-spondin homolog (Xenopus laevis)	0.000169008	0.0122547	2.91332e-05	0.207524	0.0456562	0.502509	1.14896	5.99474e-05	4.54359	0.00257902	2.34544	0.0296496	-1.68604
Rtcd1	RNA terminal phosphate cyclase domain 1	0.00961556	0.129147	0.00222099	0.120005	0.497409	0.121305	-1.15624	0.00669152	-1.35527	0.030455	-1.24583	0.487422	-1.06287
Rtn1	reticulon 1	0.000159526	0.011853	1.95743e-05	0.792121	0.522815	0.524638	-1.38983	0.000139352	-28.7816	0.000385296	-18.0311	0.786742	1.1485
Rtn2	reticulon 2 (Z-band associated protein)	0.000689285	0.0277567	0.0134134	0.812671	0.000177834	0.00134318	1.67547	0.043166	1.29392	0.000128649	-2.09032	0.00210889	-1.61431
Rtn4	reticulon 4	4.3407e-05	0.00627	1.42961e-05	0.00270469	0.0153088	0.419466	1.03755	2.25207e-05	-1.46174	0.0022267	-1.21101	0.000827341	1.25237
Rtp4	receptor transporter protein 4	0.00636891	0.102405	0.000997801	0.349781	0.70694	0.356849	-1.20594	0.00493639	-2.08707	0.0110147	-1.878	0.6809	-1.08514
Rundc3b	RUN domain containing 3B	0.00062132	0.0262676	0.00012834	0.0399836	0.268082	0.399299	-1.10039	0.000454617	1.84491	0.00386081	1.53966	0.0329485	-1.31854
Runx2	runt related transcription factor 2	0.00212542	0.0534295	0.00169778	0.0330199	0.0140619	0.704622	1.0651	0.000585741	2.41091	0.320484	1.1853	0.00378576	-1.90968
Rwdd4a	RWD domain containing 4A	0.002016	0.0519935	0.00101822	0.118124	0.013087	0.00828016	-1.31916	0.000405229	-1.58601	0.226847	-1.10972	0.343187	1.08342
Rybp	RING1 and YY1 binding protein	0.00803877	0.11669	0.00255174	0.398172	0.0536238	0.36149	-1.08047	0.0016395	-1.4507	0.183852	-1.12336	0.0562978	1.19522
S100a8	S100 calcium binding protein A8 (calgranulin A)	0.000776403	0.0292048	0.000111406	0.252956	0.499393	0.207504	2.14303	0.000603124	20.7714	0.00211857	11.9115	0.720353	1.22893
S100a9	S100 calcium binding protein A9 (calgranulin B)	0.00378422	0.0752637	0.000621405	0.530835	0.245274	0.214023	2.2772	0.00148659	17.8606	0.0182912	6.0585	0.683101	-1.29458
S100pbp	S100P binding protein	0.00752946	0.11256	0.00924527	0.00708727	0.457782	0.0821919	-1.24811	0.0180989	1.39153	0.100166	1.23039	0.0148908	-1.41158
Sacs	sacsin	0.00496863	0.0883287	0.000696917	0.614215	0.767128	0.573098	1.15366	0.00743376	-2.3761	0.00400392	-2.64029	0.881305	1.03822
Samhd1	SAM domain and HD domain, 1	0.0060724	0.0995896	0.010342	0.00405892	0.836092	0.0179869	1.35478	0.0584927	-1.25332	0.0364984	-1.29272	0.02865	1.31349
Samm50	sorting and assembly machinery component 50 homolog (S. cerevisiae)	0.00972607	0.129703	0.0016417	0.668051	0.312646	0.666573	-1.02964	0.00367918	-1.30292	0.035416	-1.17947	0.313018	1.07286
Samsn1	SAM domain, SH3 domain and nuclear localization signals, 1	0.000466307	0.0224689	6.09117e-05	0.729186	0.37337	0.384361	1.1186	0.000300289	2.09361	0.00147642	1.77979	0.690371	-1.0516
Sar1b	SAR1 gene homolog B (S. cerevisiae)	0.00047442	0.0226583	0.000149588	0.0105103	0.129734	0.00758549	-1.15128	0.00034354	-1.26669	0.00742643	-1.15194	0.281506	-1.04698
Sc4mol	sterol-C4-methyl oxidase-like	0.000488704	0.0230073	6.57448e-05	0.960789	0.261935	0.43728	-1.1172	0.000260584	-2.31613	0.00203123	-1.83772	0.399797	1.12812
Scai	suppressor of cancer cell invasion	0.00380814	0.0755613	0.000668027	0.790548	0.151255	0.38069	1.08982	0.00116331	1.57808	0.0280723	1.28167	0.224589	-1.12978
Scara3	scavenger receptor class A, member 3	7.17e-06	0.00261189	8.48344e-07	0.958902	0.272689	0.44939	1.12376	6.28474e-06	4.60516	2.29012e-05	3.6067	0.409392	-1.13622
Scara5	scavenger receptor class A, member 5 (putative)	3.68054e-07	0.000663984	4.57032e-08	0.114734	0.0352156	0.605147	1.08902	2.6696e-07	12.0894	1.95356e-06	6.85596	0.0160418	-1.61919
Scarb2	scavenger receptor class B, member 2	0.00017906	0.0127178	2.26532e-05	0.461724	0.498721	0.964749	1.00716	0.000153796	-2.85086	0.000459096	-2.43702	0.325416	1.17819
Scd2	stearoyl-Coenzyme A desaturase 2	0.000622522	0.0262887	8.75266e-05	0.44626	0.288901	0.20803	-1.05535	0.000348148	-1.26291	0.00251967	-1.18558	0.818791	1.00936
Schip1	Schwannomin interacting protein 1	0.000760919	0.0288146	0.000181849	0.051759	0.0946916	0.790323	-1.05111	0.000338584	2.94591	0.0112054	1.81214	0.0182879	-1.70874
Sclt1	sodium channel and clathrin linker 1	0.00333689	0.0694494	0.00279274	0.0200988	0.0356949	0.799584	-1.02105	0.00137342	1.46248	0.256116	1.10193	0.0050237	-1.35513
Scly	selenocysteine lyase	0.00205182	0.0523609	0.000327122	0.205711	0.528174	0.18778	-1.14421	0.00547252	1.4227	0.00153823	1.55236	0.625378	-1.04863
Scube2	signal peptide, CUB domain, EGF-like 2	0.00502414	0.0888952	0.00218773	0.0260306	0.233215	0.0218442	2.34498	0.00370151	3.36959	0.05693	1.94895	0.339706	1.35632
Scx	scleraxis	0.00743093	0.111886	0.0010447	0.725457	0.866824	0.714072	-1.08652	0.00912188	2.11051	0.00637938	2.22655	0.896117	-1.0299
Sdf4	stromal cell derived factor 4	0.00153296	0.0442908	0.000524828	0.148856	0.0214258	0.401007	1.09162	0.000338498	1.80219	0.0902286	1.20973	0.0136831	-1.36471
Sdhb	succinate dehydrogenase complex, subunit B, iron sulfur (Ip)	0.0013247	0.0404777	0.000604617	0.210389	0.00844425	0.17438	-1.13897	0.000229965	-1.73489	0.197878	-1.13041	0.0091355	1.34748
Sdhc	succinate dehydrogenase complex, subunit C, integral membrane protein	0.00233728	0.0559983	0.000365917	0.655225	0.21744	0.238247	-1.13861	0.000916865	-1.683	0.0122744	-1.38784	0.553271	1.06505
Sdpr	serum deprivation response	0.00697382	0.107973	0.00166863	0.92976	0.0733267	0.166711	1.13647	0.00146956	1.48942	0.10571	1.16572	0.201246	-1.12424
Sec24d	Sec24 related gene family, member D (S. cerevisiae)	0.000886369	0.0314278	0.000143262	0.145819	0.372249	0.650276	1.03271	0.0006088	-1.45131	0.00337559	-1.3246	0.108295	1.13149
Sec61a1	Sec61 alpha 1 subunit (S. cerevisiae)	0.00236886	0.0564383	0.000436322	0.613281	0.103499	0.380921	-1.06649	0.000682173	-1.45022	0.0248132	-1.21089	0.133296	1.12299
Sec61b	Sec61 beta subunit	0.00171854	0.0468326	0.000326068	0.90003	0.0687596	0.153266	-1.1437	0.000442242	-1.62754	0.0250079	-1.26382	0.200698	1.12599
Sec62	SEC62 homolog (S. cerevisiae)	0.00155519	0.044704	0.000210831	0.451104	0.758903	0.745831	-1.02167	0.00145511	1.35407	0.00263163	1.31577	0.455208	-1.05141
Sec63	SEC63-like (S. cerevisiae)	0.000266402	0.0162136	5.2418e-05	0.0686061	0.0707329	0.989265	1.00102	0.000113995	-1.67349	0.00372772	-1.34689	0.0181365	1.24375
Sectm1a	secreted and transmembrane 1A	0.000766641	0.028978	9.6151e-05	0.761599	0.99622	0.832487	-1.0714	0.00097781	-4.93625	0.000969464	-4.94702	0.827288	-1.07374
Selenbp1	selenium binding protein 1	0.0048737	0.0873297	0.00455044	0.013917	0.0804279	0.445816	-1.1294	0.00311444	1.88344	0.216323	1.22595	0.0066729	-1.73511
Selp	selectin, platelet	0.00134105	0.0408116	0.00125717	0.00347125	0.114633	0.139136	1.09173	0.00156613	-1.28467	0.0604707	-1.1238	0.0032268	1.24801
Sema3e	sema domain, immunoglobulin domain (Ig), short basic domain, secreted, (semaphorin) 3E	0.00884103	0.123453	0.00224937	0.074382	0.768894	0.134419	-1.45569	0.0103083	-2.12111	0.0197385	-1.92515	0.251733	-1.32121
Sema4d	sema domain, immunoglobulin domain (Ig), transmembrane domain (TM) and short cytoplasmi	0.00997898	0.13152	0.0015912	0.989578	0.363209	0.52038	1.14444	0.00401762	2.22635	0.0304465	1.69334	0.508948	-1.14883
Sema5b	sema domain, seven thrombospondin repeats (type 1 and type 1-like), transmembrane domai	0.000755595	0.0288146	0.000159475	0.15507	0.0600921	0.0289227	1.39162	0.000244328	2.17689	0.0133815	1.48151	0.673557	-1.05587
Sema6d	sema domain, transmembrane domain (TM), and cytoplasmic domain, (semaphorin) 6D	0.00310866	0.0664472	0.000589039	0.0963203	0.985393	0.215352	-1.30449	0.00463079	-2.15512	0.00480904	-2.14378	0.223739	-1.29763
Senp8	SUMO/sentrin specific peptidase 8	0.00476182	0.0860083	0.000896608	0.152776	0.523449	0.150739	1.17462	0.00344313	1.51463	0.0134887	1.37658	0.536713	1.06756
Sepp1	selenoprotein P, plasma, 1	0.00166622	0.0464163	0.000790845	0.0477898	0.0228145	0.745169	1.021	0.000461139	1.42098	0.125234	1.11157	0.00660219	-1.25206
Serbp1	serpine1 mRNA binding protein 1	0.00341242	0.0703294	0.00103717	0.0283324	0.585642	0.0512594	-1.16189	0.0137552	1.22863	0.00426207	1.29502	0.175368	-1.10233
Serp1	stress-associated endoplasmic reticulum protein 1	0.0014371	0.0424737	0.000245505	0.783327	0.100501	0.168562	-1.13687	0.000437671	-1.62548	0.0145032	-1.30126	0.29864	1.09877
Serpina1b	serine (or cysteine) preptidase inhibitor, clade A, member 1B	7.26706e-07	0.0009332	6.06358e-07	1.90486e-05	8.08153e-05	0.282995	-1.28565	3.49095e-07	27.5683	0.00133178	2.86029	2.90638e-06	-12.3915
Serpina9	serine (or cysteine) peptidase inhibitor, clade A (alpha-1 antiproteinase, antitrypsin)	3.35466e-05	0.00539176	7.91332e-06	0.00404845	0.0541931	0.256551	1.37191	2.31331e-05	-9.58107	0.00054502	-4.19832	0.00225627	3.13087
Serpinb11	serine (or cysteine) peptidase inhibitor, clade B (ovalbumin), member 11	7.11016e-05	0.00810231	9.98932e-06	0.91612	0.0654266	0.190084	-1.82165	2.9978e-05	-34.1166	0.000638652	-9.63993	0.151506	1.9428
Serpinb6b	serine (or cysteine) peptidase inhibitor, clade B, member 6b	0.00101418	0.0341774	0.363321	0.00109728	0.00162915	0.832166	1.03243	0.0310518	-1.46323	0.00409138	1.78483	0.00013707	2.6963
Serpinb9	serine (or cysteine) peptidase inhibitor, clade B, member 9	0.0027306	0.0610878	0.000550132	0.0813827	0.57602	0.106009	1.19846	0.00252385	1.53726	0.00805355	1.41634	0.34789	1.10418
Serpinf1	serine (or cysteine) peptidase inhibitor, clade F, member 1	0.00214935	0.0536428	0.000563293	0.203235	0.0499234	0.0310752	1.45057	0.000552916	2.19888	0.052987	1.38153	0.533031	-1.09724
Serping1	serine (or cysteine) peptidase inhibitor, clade G, member 1	1.64988e-05	0.0036504	2.11729e-06	0.651423	0.0903995	0.333379	1.11054	9.42628e-06	2.72973	9.82515e-05	2.06874	0.128899	-1.18818
Sertad2	SERTA domain containing 2	0.00894195	0.124078	0.0015722	0.569787	0.27434	0.247019	1.15343	0.00324261	1.60555	0.0379452	1.32814	0.692046	-1.04807
Setd4	SET domain containing 4	1.84907e-05	0.00386087	5.45026e-06	0.0272458	0.00117043	0.155152	-1.15817	4.21337e-06	-2.7927	0.00381035	-1.45737	0.000659914	1.65455
Sfmbt2	Scm-like with four mbt domains 2	0.00137843	0.0415311	0.000477916	0.495992	0.0115048	0.109256	1.29966	0.000231361	2.50247	0.128809	1.27935	0.0228288	-1.50505
Sfrp1	secreted frizzled-related protein 1	8.26398e-05	0.00852892	1.81828e-05	0.0084376	0.132854	0.0066178	1.92992	6.52516e-05	3.92469	0.000825037	2.55886	0.239463	1.25829
Sfrp2	secreted frizzled-related protein 2	0.00367837	0.0739957	0.00908424	0.130776	0.00318365	0.118564	1.41478	0.000680054	2.89581	0.617094	-1.10874	0.00330307	-2.2694
Sfswap	splicing factor, suppressor of white-apricot homolog (Drosophila)	0.0020375	0.0521882	0.00152139	0.00391992	0.809277	0.0168474	-1.37479	0.00799684	-1.4492	0.0135133	-1.39611	0.0289909	-1.32442
Sft2d2	SFT2 domain containing 2	0.00925771	0.126443	0.00370608	0.0319542	0.598906	0.186067	-1.13153	0.0117365	1.31981	0.0384964	1.23531	0.057104	-1.20893
Sft2d3	SFT2 domain containing 3	0.00735681	0.111551	0.0271202	0.00960438	0.033336	0.579516	-1.03773	0.00584765	1.26969	0.927424	1.00605	0.0029709	-1.30968
Sftpd	surfactant associated protein D	7.00721e-05	0.00804153	1.10116e-05	0.936529	0.0260029	0.0984787	-1.59482	2.2673e-05	-8.90015	0.00119284	-3.39917	0.0823148	1.64177
Sgk1	serum/glucocorticoid regulated kinase 1	0.00486273	0.0871676	0.000754927	0.506598	0.399221	0.893631	-1.03394	0.00242445	-2.86713	0.0147301	-2.11455	0.294715	1.3114
Sgsm1	small G protein signaling modulator 1	0.00158428	0.0450975	0.000342222	0.0494786	0.455779	0.311134	-1.47795	0.00646943	-3.74269	0.00142496	-5.5861	0.0599665	-2.20589
Sh2d4a	SH2 domain containing 4A	0.00437374	0.0817827	0.00063265	0.437576	0.816262	0.476148	-1.19761	0.0063922	2.4185	0.00394656	2.62498	0.694039	-1.10341
Sh3bgr	SH3-binding domain glutamic acid-rich protein	0.000289159	0.016925	0.000159829	0.644216	0.0012812	0.0149771	1.49987	3.88142e-05	2.91002	0.23607	1.18326	0.00550748	-1.63969
Sh3gl2	SH3-domain GRB2-like 2	4.33617e-05	0.00627	1.6547e-05	0.000582622	0.343314	0.013241	-1.52439	9.47536e-05	2.59846	0.000428794	2.14972	0.00177366	-1.8426
Sh3gl3	SH3-domain GRB2-like 3	0.00765156	0.11348	0.0028552	0.39172	0.0373331	0.294088	1.20993	0.252963	-1.23254	0.00143068	-2.2423	0.0429629	-1.5036
Sh3glb1	SH3-domain GRB2-like B1 (endophilin)	0.000334066	0.0185779	0.000155039	0.74975	0.00193866	0.0179873	-1.14906	4.66675e-05	-1.4497	0.165034	-1.07421	0.00891937	1.17448
Sh3rf1	SH3 domain containing ring finger 1	0.0011719	0.0372736	0.000159711	0.350864	0.955855	0.527723	-1.07498	0.00145025	1.68197	0.00160972	1.66716	0.479939	-1.08453
Shh	sonic hedgehog	0.00905912	0.124947	0.00172976	0.598696	0.194549	0.556441	-1.16235	0.0537638	1.74	0.00275452	2.84262	0.20239	1.4055
Shisa2	shisa homolog 2 (Xenopus laevis)	0.000792758	0.0295759	0.00106709	0.0390589	0.0021099	0.195785	-1.2435	0.000155583	-2.80569	0.718172	-1.05943	0.00119909	2.12971
Shisa3	shisa homolog 3 (Xenopus laevis)	2.03222e-05	0.00407356	8.31494e-05	0.000198624	0.000146765	1.42704e-05	5.98515	8.92331e-06	6.72651	0.697177	1.08049	0.842617	-1.04014
Shisa5	shisa homolog 5 (Xenopus laevis)	0.00524531	0.0912336	0.00077973	0.417979	0.744862	0.724145	-1.02466	0.00844685	-1.26015	0.00425918	-1.30081	0.424221	-1.05772
Shisa9	shisa homolog 9 (Xenopus laevis)	0.000882011	0.0313472	0.00262494	0.00323034	0.00610535	0.000545885	1.987	0.000481454	2.01368	0.680285	1.05439	0.757269	1.04042
Shkbp1	Sh3kbp1 binding protein 1	0.00666818	0.105118	0.00120135	0.225761	0.507677	0.673151	1.06364	0.00422652	-1.74539	0.0178449	-1.52007	0.193838	1.22131
Sike1	suppressor of IKBKE 1	0.00443912	0.0825943	0.000758862	0.190452	0.706754	0.48288	-1.07043	0.00872083	-1.37568	0.00395289	-1.44768	0.234002	-1.12645
Sin3b	transcriptional regulator, SIN3B (yeast)	0.000700061	0.0279659	0.000354491	0.108821	0.00520803	0.195123	-1.07368	0.000127794	-1.41291	0.173294	-1.07806	0.00414428	1.22067
Sipa1l1	signal-induced proliferation-associated 1 like 1	0.0062024	0.100948	0.0145431	0.0096556	0.0433909	0.507023	-1.0782	0.00460423	1.52472	0.629768	1.05583	0.00351393	-1.55702
Skap1	src family associated phosphoprotein 1	7.93756e-05	0.00848982	2.65566e-05	0.00187876	0.110361	0.0874389	-1.39329	8.16371e-05	3.48526	0.00137407	2.26142	0.00204095	-2.14731
Slc10a3	solute carrier family 10 (sodium/bile acid cotransporter family), member 3	0.00769121	0.113769	0.00224568	0.700793	0.0504271	0.215487	-1.21919	0.00144971	-2.0128	0.173498	-1.24626	0.0927577	1.32471
Slc10a7	solute carrier family 10 (sodium/bile acid cotransporter family), member 7	0.00166594	0.0464163	0.000845781	0.0704359	0.0147899	0.496145	1.09196	0.179064	-1.19926	0.000383283	-2.05789	0.00637133	-1.57146
Slc12a2	solute carrier family 12, member 2	0.000908721	0.0319939	0.000369869	0.126442	0.00976442	0.272718	-1.17341	0.000179979	-2.43077	0.113984	-1.27234	0.00708294	1.62814
Slc15a2	solute carrier family 15 (H+/peptide transporter), member 2	0.000381358	0.019964	6.41921e-05	0.0605679	0.452899	0.353086	-1.17867	0.000354357	2.68286	0.00135101	2.22741	0.0687717	-1.41968
Slc16a10	solute carrier family 16 (monocarboxylic acid transporters), member 10	0.0071816	0.109966	0.0127075	0.00862856	0.103654	0.285373	-1.16117	0.00742702	1.59098	0.364768	1.13362	0.00569268	-1.62965
Slc16a4	Solute carrier family 16 (monocarboxylic acid transporters), member 4	0.000480652	0.022747	9.30833e-05	0.102411	0.0911841	0.0287509	1.3726	0.000199675	2.15293	0.0057966	1.55857	0.958741	-1.00637
Slc16a9	solute carrier family 16 (monocarboxylic acid transporters), member 9	0.00205429	0.0523744	0.00643258	0.0753408	0.00188855	0.1149	1.20245	0.000405671	1.83019	0.547716	-1.06761	0.00162811	-1.62496
Slc1a1	solute carrier family 1 (neuronal/epithelial high affinity glutamate transporter, syste	0.00951673	0.128767	0.00845953	0.0181735	0.161301	0.346155	-1.28589	0.0075746	2.43585	0.210512	1.40772	0.012925	-2.22503
Slc1a4	solute carrier family 1 (glutamate/neutral amino acid transporter), member 4	0.00445342	0.0826898	0.000936556	0.103213	0.473183	0.464511	-1.23733	0.0153508	-2.34233	0.00327861	-3.14649	0.104224	-1.66212
Slc22a15	solute carrier family 22 (organic anion/cation transporter), member 15	0.00764735	0.113455	0.00427311	0.049456	0.0781918	0.0155089	-1.57657	0.210581	1.22421	0.00293075	1.8713	0.840451	-1.03139
Slc22a21	solute carrier family 22 (organic cation transporter), member 21	0.000729991	0.0283822	9.64079e-05	0.695241	0.422293	0.763919	1.05341	0.000476481	2.57912	0.00210294	2.11109	0.401856	-1.15976
Slc22a23	solute carrier family 22, member 23	0.00652507	0.103706	0.0016961	0.171506	0.139181	0.923466	1.01935	0.00218968	2.35591	0.0678591	1.50373	0.0568942	-1.53697
Slc24a3	solute carrier family 24 (sodium/potassium/calcium exchanger), member 3	0.00297409	0.0647366	0.00137633	0.743015	0.0106239	0.0685303	1.5634	0.000439197	3.37698	0.327934	1.24769	0.0324215	-1.73122
Slc25a10	solute carrier family 25 (mitochondrial carrier, dicarboxylate transporter), member 10	0.00383383	0.0758519	0.00568469	0.00556789	0.108576	0.205014	-1.19538	0.208069	-1.19379	0.00439789	-1.6611	0.00433494	-1.6633
Slc25a18	solute carrier family 25 (mitochondrial carrier), member 18	0.00991071	0.130905	0.00226071	0.235652	0.220689	0.102097	-1.8245	0.00365034	-3.74857	0.0610516	-2.03286	0.97478	1.01068
Slc25a35	solute carrier family 25, member 35	0.00379981	0.0754625	0.00069189	0.173466	0.428385	0.65313	1.1557	0.00238781	-3.87327	0.0128419	-2.68683	0.138288	1.66602
Slc25a5	solute carrier family 25 (mitochondrial carrier, adenine nucleotide translocator), memb	4.24193e-05	0.00625213	6.75071e-06	0.183549	0.0303333	0.431691	-1.07698	1.64312e-05	-2.26903	0.000620721	-1.62686	0.0203004	1.29505
Slc26a2	solute carrier family 26 (sulfate transporter), member 2	0.000986515	0.0336643	0.000319376	0.0282514	0.0691155	0.695379	1.04181	0.00043678	-1.78338	0.0244161	-1.32198	0.00973475	1.40542
Slc26a6	solute carrier family 26, member 6	0.00236297	0.0563578	0.242807	0.014319	0.00101753	0.000425041	1.06401	0.0286656	1.02911	0.00214901	-1.04908	0.21346	-1.01467
Slc27a1	solute carrier family 27 (fatty acid transporter), member 1	0.00938563	0.127577	0.00593065	0.0169489	0.513874	0.139281	-1.25811	0.0144789	1.54459	0.0645233	1.34939	0.0312442	-1.4401
Slc27a2	solute carrier family 27 (fatty acid transporter), member 2	0.00365866	0.0737635	0.000798854	0.161027	0.177739	0.963442	-1.01432	0.00146641	4.15712	0.0293054	2.21769	0.0650716	-1.90137
[truncated: 430 more rows]
