# Supplementary material for: Estrogen Receptor Alpha (ESR1)-Dependent Regulation of the Mouse Oviductal Transcriptome
Source: PLoS One. 2016 Jan 25;11(1):e0147685. doi: 10.1371/journal.pone.0147685 (PMC4725743; doi:10.1371/journal.pone.0147685)
Supplement: S2 Table — All the significant pathways (P-value ≤ 0.05) and the corresponding molecules differentially expressed within the pathways from PMSG-treated ESR1KO versus PMSG-treated WT mice are indicated. (XLS) [file pone.0147685.s002.xls]

## Sheet: Supplementary table 2
Ingenuity Canonical Pathways	-log(P-value)	P-value	Molecules
Axonal Guidance Signaling	7.07	< 0.001	SLIT3,PAPPA2,ADAMTS8,EPHB2,FZD3,PIK3R1,CXCL12,NTN1,PLCD3,SEMA6D,ABLIM3,FIGF,MYL4,GNG12,WNT5B,PRKD1,ADAMTS4,WNT9A,EPHA1,GNG2,L1CAM,PLCL2,PIK3R3,MET,RTN4,FZD5,PDGFD,FYN,FZD10,LRRC4C,EPHA4,FZD1,GNA14,PDGFC,EPHB6,EFNB2,NFAT5,WNT7A,EFNB1,DCC,PRKCE,RASSF5,MAP2K1,GNG4,NRP2,GNAI1,MMP10,NFATC4,SLIT2,BMP5,NTRK2,SEMA4D,GLIS2,PAK3,NTRK3,WNT11,MMP9,FZD7,PRKCB
Role of Macrophages, Fibroblasts and Endothelial Cells in Rheumatoid Arthritis	7.06	< 0.001	MAP2K4,FZD10,SFRP2,FN1,ICAM1,FRZB,FZD3,PIK3R1,NFKBIE,CXCL12,CEBPD,FZD1,IL17RA,PDGFC,IL18R1,PLCD3,NFKBIA,NFAT5,WNT7A,DKK3,FIGF,PRKCE,TNFRSF1B,MAP2K1,WNT5B,PRKD1,ADAMTS4,MYD88,WNT9A,DAAM1,IL15,IL1R1,PLCL2,CREB3L4,NFATC4,IL7,TLR2,IL33,PIK3R3,FZD5,SFRP1,PDGFD,WNT11,FZD7,PRKCB
Leukocyte Extravasation Signaling	6.06	< 0.001	MAP2K4,CLDN11,ICAM1,PIK3R1,MMP16,Actn3,CXCL12,JAM2,RAPGEF4,ITGB3,CLDN4,CYBA,PRKCE,RASSF5,CLDN9,PRKD1,TIMP2,ARHGAP4,GNAI1,MMP10,RAPGEF3,PIK3R3,MMP23B,CLDN23,EDIL3,ARHGAP9,MAPK10,CD44,CLDN22,MMP9,CLDN3,PRKCB
Acute Phase Response Signaling	5.45	< 0.001	MAP2K4,SERPING1,FN1,NFKBIE,PIK3R1,SOCS2,CP,RBP1,C4A/C4B,C1R,NFKBIA,CFB,SERPINA1,OSMR,TNFRSF1B,MAP2K1,C3,MYD88,C1S,SERPINF1,IL1R1,IL33,PIK3R3,HP,TF,CRABP2,C2,RBP4
Role of Osteoblasts, Osteoclasts and Chondrocytes in Rheumatoid Arthritis	4.61	< 0.001	MAP2K4,FZD10,SFRP2,FRZB,FZD3,PIK3R1,NFKBIE,FZD1,ITGB3,IL18R1,NFAT5,WNT7A,NFKBIA,RUNX2,DKK3,TNFRSF1B,ALPL,WNT5B,ADAMTS4,WNT9A,IL1R1,NFATC4,IL7,BMP5,CSF1R,PIK3R3,IL33,MAPK10,FZD5,SFRP1,WNT11,FZD7
Hepatic Fibrosis / Hepatic Stellate Cell Activation	4.6	< 0.001	FN1,ICAM1,COL4A5,COL4A6,PDGFC,PDGFRA,TGFB2,FIGF,MYL4,TNFRSF1B,KLF12,COL18A1,TIMP2,EDNRB,COL12A1,MYH14,MYH7,IL1R1,FGF1,MET,IGF2,COL13A1,COL23A1,TGFB3,IGFBP3,PDGFD,COL25A1,COL9A2,MMP9
LPS/IL-1 Mediated Inhibition of RXR Function	4.21	< 0.001	MAP2K4,APOE,SLC27A2,GSTA5,CHST15,HS3ST3A1,HS6ST1,ALDH1L1,MAOB,GSTM2,ALDH1A3,CHST11,ABCB11,PPARGC1B,FABP5,FMO1,CYP2A6 (includes others),TNFRSF1B,GSTA3,FMO2,MYD88,IL1R1,Sult1d1,IL33,SULT1E1,ALDH3B1,ABCC4,MGST3,PPARGC1A
IL-12 Signaling and Production in Macrophages	4.08	< 0.001	MAP2K4,PPARG,APOE,MYD88,PIK3R1,MAF,PIK3R3,TLR2,LYZ,TGFB2,TGFB3,MAPK10,PRKCE,S100A8,SERPINA1,MAP2K1,PRKD1,RBP4,APOD,PRKCB
Human Embryonic Stem Cell Pluripotency	4.06	< 0.001	FZD10,KLK3,FZD3,WNT9A,PIK3R1,FZD1,PDGFC,BMP5,PIK3R3,WNT7A,NTRK2,NTRK3,SPHK1,PDGFRA,TGFB3,TGFB2,FZD5,FGFRL1,PDGFD,WNT5B,WNT11,FZD7
RAR Activation	3.93	< 0.001	MAP2K4,CYP26A1,PIK3R1,NR2F2,RBP1,LRAT,ALDH1A3,RARB,TGFB2,PRKCE,ADCY8,MAP2K1,PRKD1,STAT5A,Aldh1a7,DHRS3,PIK3R3,ADH7,MAPK10,IGFBP3,TGFB3,NRIP1,CRABP2,PRKCB,PPARGC1A,RBP4
Colorectal Cancer Metastasis Signaling	3.7	< 0.001	MAP2K4,FZD10,FZD3,PIK3R1,MMP16,FZD1,PDGFC,WNT7A,DCC,RHOU,TGFB2,FIGF,ADCY8,MAP2K1,WNT5B,PTGER4,GNG12,GNG4,WNT9A,GNG2,MMP10,RHOJ,TLR2,PIK3R3,MMP23B,MAPK10,TGFB3,FZD5,MMP9,WNT11,FZD7
FXR/RXR Activation	3.61	< 0.001	G6PC2,MAP2K4,PPARG,APOE,C3,CYP27A1,SERPINF1,VLDLR,G6PC3,C4A/C4B,IL33,TF,FASN,MAPK10,ABCB11,SERPINA1,RBP4,PPARGC1A,APOD
PCP pathway	3.55	< 0.001	MAP2K4,FZD10,FZD3,WNT9A,DAAM1,FZD1,WNT7A,EFNB1,MAPK10,FZD5,WNT5B,WNT11,FZD7
Wnt/Ca+ pathway	3.49	< 0.001	PLCD3,FZD10,NFAT5,FZD3,FZD5,PLCL2,CREB3L4,NFATC4,FZD1,ROR1,WNT5B,FZD7
Agranulocyte Adhesion and Diapedesis	3.43	< 0.001	CLDN11,ICAM1,FN1,MYH14,MMP16,GNAI1,CXCL12,MMP10,MYH7,IL1R1,IL33,CLDN23,MMP23B,CLDN4,CXCL14,Podxl,MYL4,CLDN9,CXCL17,CX3CL1,MMP9,CLDN22,CLDN3
LXR/RXR Activation	3.4	< 0.001	APOE,C3,SERPINF1,ARG2,IL1R1,C4A/C4B,IL33,FDFT1,LYZ,TF,FASN,MYLIP,S100A8,SERPINA1,TNFRSF1B,MMP9,RBP4,APOD
Regulation of the Epithelial-Mesenchymal Transition Pathway	3.3	< 0.001	MAP2K4,FZD10,ID2,SNAI2,FZD3,PIK3R1,FZD1,WNT7A,FGF18,TGFB2,MAP2K1,WNT5B,WNT9A,FGF1,MET,PIK3R3,TGFB3,FGF11,FZD5,FGFRL1,PDGFD,MMP9,WNT11,CLDN3,FZD7
Purine Nucleotides Degradation II (Aerobic)	3.15	< 0.001	GDA,NT5E,ADA,NT5C,AOX1,ACPP
Glioblastoma Multiforme Signaling	3.09	< 0.001	FZD10,FZD3,WNT9A,PIK3R1,CDK6,RHOJ,PLCL2,FZD1,PDGFC,PIK3R3,PLCD3,IGF2,WNT7A,PDGFRA,RHOU,FZD5,PDGFD,MAP2K1,WNT5B,WNT11,FZD7
Wnt/β-catenin Signaling	3.08	< 0.001	FZD10,GJA1,AXIN2,SFRP2,FRZB,FZD3,WNT9A,FZD1,WNT7A,DKK3,RARB,CD44,TGFB2,TGFB3,PPP2R2C,FZD5,SOX9,SOX18,SFRP1,WNT5B,WNT11,FZD7,SOX3
Guanosine Nucleotides Degradation III	3.07	< 0.001	GDA,NT5E,NT5C,AOX1,ACPP
Reelin Signaling in Neurons	3.05	< 0.001	MAP2K4,FYN,APOE,PIK3R1,CNR1,VLDLR,MAPK8IP1,CDK5R1,ITGB3,PIK3R3,ARHGEF16,MAPT,LYN,MAPK10
Granulocyte Adhesion and Diapedesis	2.97	< 0.01	CLDN11,ICAM1,MMP16,GNAI1,CXCL12,MMP10,IL1R1,CSF3,ITGB3,IL33,CLDN23,MMP23B,CLDN4,CXCL14,CLDN9,CXCL17,TNFRSF1B,CX3CL1,MMP9,CLDN22,CLDN3
Production of Nitric Oxide and Reactive Oxygen Species in Macrophages	2.97	< 0.01	MAP2K4,APOE,NFKBIE,PIK3R1,RHOJ,ARG2,PIK3R3,TLR2,LYZ,NFKBIA,CYBA,RHOU,MAPK10,PRKCE,S100A8,SERPINA1,PPP2R2C,TNFRSF1B,MAP2K1,PRKD1,RBP4,APOD,PRKCB
Xenobiotic Metabolism Signaling	2.81	< 0.01	MAP2K4,PIK3R1,MAF,GSTA5,GCLC,CHST15,HS3ST3A1,HS6ST1,ALDH1L1,MAOB,GSTM2,ALDH1A3,PRKCE,CHST11,PPP2R2C,FMO1,MAP2K1,PRKD1,GSTA3,FMO2,GRIP1,Sult1d1,PIK3R3,SULT1E1,ALDH3B1,NRIP1,MGST3,PRKCB,PPARGC1A
Adenosine Nucleotides Degradation II	2.72	< 0.01	NT5E,ADA,NT5C,AOX1,ACPP
Superpathway of Cholesterol Biosynthesis	2.7	< 0.01	MVD,FDPS,FDFT1,DHCR24,IDI1,MSMO1,TM7SF2
Ovarian Cancer Signaling	2.52	< 0.01	FZD10,GJA1,FZD3,WNT9A,PIK3R1,PTGS1,FZD1,PDGFC,PIK3R3,WNT7A,CD44,FIGF,FZD5,MAP2K1,WNT5B,MMP9,WNT11,FZD7
CXCR4 Signaling	2.49	< 0.01	GNG4,MAP2K4,PIK3R1,GNG2,CXCL12,GNAI1,RHOJ,GNA14,PIK3R3,PAK3,LYN,RHOU,MAPK10,PRKCE,MYL4,ADCY8,MAP2K1,GNG12,PRKD1,PRKCB
Dermatan Sulfate Degradation (Metazoa)	2.43	< 0.01	IDUA,HYAL1,CD44,FGFRL1,CEMIP
ILK Signaling	2.42	< 0.01	MAP2K4,FLNB,SNAI2,FN1,PIK3R1,MYH14,Actn3,Irs4,MYH7,RHOJ,CREB3L4,PDGFC,ITGB3,PIK3R3,PPAP2B,IRS1,MAPK10,RHOU,MYL4,FIGF,PPP2R2C,MMP9
Synaptic Long Term Depression	2.41	< 0.01	PLA2G10,GRIA1,GNAI1,PLCL2,PRKG2,GNA14,GRM4,GRM7,PLCD3,PLA2G5,LYN,GUCY1A2,PRKCE,PPP2R2C,MAP2K1,NPR2,PRKD1,PRKCB
Aryl Hydrocarbon Receptor Signaling	2.41	< 0.01	GSTA3,HSPB2,GSTA5,CDK6,CTSD,ALDH1L1,GSTM2,CCNA1,CCND3,ALDH1A3,RARB,TGFB2,TGFB3,HSPB7,ALDH3B1,NRIP1,ESR1,MGST3
Molecular Mechanisms of Cancer	2.33	< 0.01	MAP2K4,FZD10,FYN,FZD3,PIK3R1,NFKBIE,GNA14,FZD1,RASGRF1,WNT7A,NFKBIA,CCND3,TGFB2,RHOU,PRKCE,ADCY8,MAP2K1,PRKD1,WNT5B,CYCS,WNT9A,GNAI1,CDK6,RHOJ,RAPGEF3,ARHGEF17,BMP5,PIK3R3,PAK3,IRS1,ARHGEF16,MAPK10,TGFB3,FZD5,CFLAR,WNT11,FZD7,PRKCB
Complement System	2.33	< 0.01	C1R,C4A/C4B,SERPING1,C3,C1S,CFB,C2
Macropinocytosis Signaling	2.26	0.00549541	MET,PIK3R3,MRC1,PIK3R1,PRKCE,PDGFD,CSF1R,PDGFC,PRKD1,ITGB3,PRKCB
Arginine Degradation VI (Arginase 2 Pathway)	2.24	0.0057544	ARG2,PYCR2,ARG1
P2Y Purigenic Receptor Signaling Pathway	2.22	0.0060256	GNG4,PIK3R1,GNG2,GNAI1,PLCL2,CREB3L4,ITGB3,PIK3R3,PLCD3,PRKCE,P2RY12,ADCY8,MAP2K1,GNG12,PRKD1,PRKCB
GPCR-Mediated Nutrient Sensing in Enteroendocrine Cells	2.22	0.0060256	GNG4,PLCD3,GNG2,GNAI1,PRKCE,PLCL2,GNA14,RAPGEF4,ADCY8,GNG12,PRKD1,PRKCB
Glutathione-mediated Detoxification	2.2	0.00630957	GSTA3,GSTM2,GSTA5,HPGDS,Gstt1,MGST3
Relaxin Signaling	2.19	0.00645654	GNG4,PDE7A,PDE9A,NFKBIE,PIK3R1,GNG2,GNAI1,GNA14,PIK3R3,NFKBIA,GUCY1A2,PDE8B,ADCY8,MAP2K1,NPR2,GNG12,MMP9
Tec Kinase Signaling	2.19	0.00645654	MAP2K4,TNFRSF21,GNG4,STAT5A,FYN,PIK3R1,GNG2,GNAI1,RHOJ,GNA14,PIK3R3,PAK3,MAPK10,RHOU,LYN,PRKCE,GNG12,PRKD1,PRKCB
IL-9 Signaling	2.18	0.00660693	PIK3R3,STAT5A,IRS1,PIK3R1,CISH,SOCS2,BCL3
Inhibition of Matrix Metalloproteases	2.18	0.00660693	MMP23B,MMP16,RECK,THBS2,MMP10,MMP9,TIMP2
Basal Cell Carcinoma Signaling	2.16	0.00691831	FZD10,WNT7A,GLIS2,FZD3,WNT9A,FZD5,FZD1,BMP5,WNT5B,WNT11,FZD7
Factors Promoting Cardiogenesis in Vertebrates	2.16	0.00691831	FZD10,FZD3,MYH7,FZD1,BMP5,TGFB3,TGFB2,PRKCE,FZD5,WNT11,PRKD1,FZD7,PRKCB
Clathrin-mediated Endocytosis Signaling	2.13	0.0074131	APOE,F2R,EPHB2,PIK3R1,SH3GL2,PDGFC,ITGB3,FGF1,PIK3R3,MET,LYZ,FGF18,TF,FIGF,S100A8,SERPINA1,FGF11,PDGFD,RBP4,HIP1R,APOD
Ephrin Receptor Signaling	2.13	0.0074131	GNG4,FYN,EPHB2,EPHA1,GNG2,CXCL12,GNAI1,EPHA4,CREB3L4,GNA14,PDGFC,FGF1,EPHB6,EFNB2,PAK3,SORBS1,EFNB1,FIGF,PDGFD,MAP2K1,GNG12
Hepatic Cholestasis	2.12	0.00758578	MAP2K4,CYP27A1,MYD88,NFKBIE,CNTF,IL1R1,IL33,NFKBIA,SLCO3A1,TGFB2,TGFB3,MAPK10,ABCB11,PRKCE,TNFRSF1B,ADCY8,ESR1,PRKD1,PRKCB
eNOS Signaling	2.09	0.00812831	AQP5,PIK3R1,CHRNB1,AQP8,PDGFC,LPAR3,NOSTRIN,PIK3R3,CCNA1,GUCY1A2,CAV1,PRKCE,FIGF,ADCY8,ESR1,PRKD1,PRKCB
PPAR Signaling	2.08	0.00831764	PPARG,STAT5A,NFKBIE,IL1R1,PDGFC,IL33,NFKBIA,PDGFRA,NRIP1,PDGFD,TNFRSF1B,MAP2K1,PPARGC1A
IL-8 Signaling	2.08	0.00831764	MAP2K4,GNG4,NAPEPLD,ICAM1,PIK3R1,GNG2,GNAI1,RHOJ,PDGFC,ITGB3,PIK3R3,CCND3,MAPK10,RHOU,PRKCE,FIGF,MAP2K1,GNG12,MMP9,PRKD1,PRKCB
Gαq Signaling	2.08	0.00831764	GNG4,NAPEPLD,RGS18,NFKBIE,PIK3R1,GNG2,RHOJ,NFATC4,GNA14,AVPR1A,PIK3R3,NFKBIA,RHOU,PRKCE,MAP2K1,GNG12,PRKD1,PRKCB
Role of Pattern Recognition Receptors in Recognition of Bacteria and Viruses	2.08	0.00831764	MAP2K4,OAS1,C3,MYD88,CNTF,PIK3R1,TLR2,PIK3R3,CLEC7A,TGFB2,TGFB3,MAPK10,PRKCE,PRKD1,PRKCB
Atherosclerosis Signaling	2.08	0.00831764	APOE,ICAM1,PLA2G10,CXCL12,PDGFC,IL33,LYZ,PLA2G5,SERPINA1,S100A8,PDGFD,COL18A1,MMP9,APOD,RBP4
G-Protein Coupled Receptor Signaling	2.06	0.00870964	FYN,RGS18,PDE7A,NFKBIE,PIK3R1,RAPGEF4,GNA14,AVPR1A,NFKBIA,PRKCE,ADORA1,ADCY8,MAP2K1,PTGER4,APLNR,PDE9A,CNR1,GNAI1,RAPGEF3,CREB3L4,GRM4,GRM7,PIK3R3,GPER1,P2RY12,PDE8B,PRKCB
HMGB1 Signaling	2.04	0.00912011	MAP2K4,ICAM1,AGER,CNTF,PIK3R1,RHOJ,IL1R1,PIK3R3,TGFB2,TGFB3,MAPK10,RHOU,TNFRSF1B,MAP2K1,PLAT
Type II Diabetes Mellitus Signaling	2.04	0.00912011	MAP2K4,PPARG,SLC27A2,PIK3R1,NFKBIE,SOCS2,Irs4,PIK3R3,NFKBIA,IRS1,MAPK10,PRKCE,TNFRSF1B,PRKD1,PRKCB
Prolactin Signaling	2.02	0.00954993	PIK3R3,FYN,STAT5A,IRS1,PIK3R1,SOCS2,PRKCE,PRLR,MAP2K1,PRKD1,PRKCB
Cholesterol Biosynthesis I	2	0.01	FDFT1,DHCR24,MSMO1,TM7SF2
Urate Biosynthesis/Inosine 5'-phosphate Degradation	2	0.01	NT5E,NT5C,AOX1,ACPP
Cholesterol Biosynthesis II (via 24,25-dihydrolanosterol)	2	0.01	FDFT1,DHCR24,MSMO1,TM7SF2
Cholesterol Biosynthesis III (via Desmosterol)	2	0.01	FDFT1,DHCR24,MSMO1,TM7SF2
RhoGDI Signaling	1.97	0.0107152	GNG4,GNG2,ARHGAP4,GNAI1,WASF1,RHOJ,ARHGEF17,GRIP1,GNA14,PIP5K1B,CDH11,PAK3,ARHGAP9,ARHGEF16,CD44,RHOU,MYL4,CDH16,ESR1,GNG12
Sertoli Cell-Sertoli Cell Junction Signaling	1.97	0.0107152	MAP2K4,SPTBN2,CLDN11,JAM2,Actn3,PRKG2,PLS1,OCLN,MPP6,CLDN23,CLDN4,SORBS1,PPAP2B,MAPK10,GUCY1A2,TGFB3,CLDN9,MAP2K1,CLDN22,CLDN3
fMLP Signaling in Neutrophils	1.96	0.0109648	GNG4,PIK3R1,NFKBIE,GNG2,GNAI1,NFATC4,PIK3R3,NFKBIA,NFAT5,PRKCE,MAP2K1,GNG12,PRKD1,PRKCB
Sphingosine-1-phosphate Signaling	1.96	0.0109648	PIK3R1,GNAI1,RHOJ,CASP4,PLCL2,PDGFC,PIK3R3,PLCD3,NAAA,PDGFRA,SPHK1,RHOU,PDGFD,ADCY8
Glutamate Receptor Signaling	1.94	0.0114815	GRM7,SLC1A4,HOMER2,GRIA1,GNG2,SLC38A1,SLC1A1,GRIP1,GRM4
PI3K Signaling in B Lymphocytes	1.92	0.0120226	FYN,C3,CD79B,PIK3R1,NFKBIE,Irs4,PLCL2,NFATC4,PLCD3,NFKBIA,NFAT5,IRS1,LYN,PIK3AP1,MAP2K1,PRKCB
Dendritic Cell Maturation	1.9	0.0125893	MAP2K4,ICAM1,MYD88,NFKBIE,PIK3R1,IL15,PLCL2,CREB3L4,IL33,TLR2,PIK3R3,CD1D,PLCD3,NFKBIA,HLA-DMB,MAPK10,COL18A1,TNFRSF1B
Glioma Invasiveness Signaling	1.89	0.0128825	PIK3R3,F2R,PIK3R1,CD44,RHOU,RHOJ,MMP9,TIMP2,ITGB3
Colanic Acid Building Blocks Biosynthesis	1.88	0.0131826	GMPPB,GMDS,GALE,PMM2
p70S6K Signaling	1.87	0.0134896	CD79B,F2R,PIK3R1,GNAI1,PLCL2,PIK3R3,PLCD3,IRS1,MAPT,LYN,PRKCE,PPP2R2C,MAP2K1,PRKD1,PRKCB
Role of IL-17A in Psoriasis	1.84	0.0144544	S100A9,S100A8,IL17RA
Citrulline Biosynthesis	1.84	0.0144544	LOC102724788/PRODH,ARG2,ARG1
MIF Regulation of Innate Immunity	1.84	0.0144544	MAP2K4,NFKBIA,PLA2G10,NFKBIE,PLA2G5,MAPK10,CD74
Growth Hormone Signaling	1.82	0.0151356	PIK3R3,STAT5A,IGF2,IRS1,PIK3R1,SOCS2,IGFBP3,PRKCE,PRKD1,PRKCB
Role of IL-17A in Arthritis	1.72	0.0190546	MAP2K4,PIK3R3,NFKBIA,PIK3R1,NFKBIE,MAPK10,IL17RA,MAP2K1
ERK/MAPK Signaling	1.71	0.0194984	PPARG,FYN,HSPB2,PLA2G10,PIK3R1,RAPGEF3,RAPGEF4,CREB3L4,PIK3R3,TLN2,PAK3,ETS2,PLA2G5,PRKCE,HSPB7,PPP2R2C,MAP2K1,ELK3,ESR1,PRKCB
IL-1 Signaling	1.7	0.0199526	MAP2K4,GNG4,NFKBIA,MYD88,NFKBIE,GNG2,MAPK10,GNAI1,GNA14,IL1R1,ADCY8,GNG12
Prostanoid Biosynthesis	1.69	0.0204174	PTGS1,HPGDS,PTGDS
Signaling by Rho Family GTPases	1.68	0.020893	GNG4,MAP2K4,SEPT5,PIK3R1,DIAPH3,GNG2,GNAI1,CDC42EP3,WASF1,RHOJ,ARHGEF17,PIP5K1B,GNA14,KIAA1804,CDH11,PIK3R3,PAK3,ARHGEF16,MAPK10,RHOU,MYL4,CDH16,MAP2K1,GNG12
UVB-Induced MAPK Signaling	1.68	0.020893	MAP2K4,PIK3R3,PIK3R1,MAPK10,PRKCE,MAP2K1,PRKD1,PRKCB
Inhibition of Angiogenesis by TSP1	1.67	0.0213796	MAP2K4,FYN,THBS1,GUCY1A2,MAPK10,MMP9
Parkinson's Signaling	1.67	0.0213796	SEPT5,CYCS,SNCAIP,SNCA
Nitric Oxide Signaling in the Cardiovascular System	1.66	0.0218776	PIK3R3,PIK3R1,GUCY1A2,CAV1,PRKCE,FIGF,ARG2,PRKG2,MAP2K1,PDGFC,PRKD1,PRKCB
Role of JAK1 and JAK3 in γc Cytokine Signaling	1.66	0.0218776	PIK3R3,STAT5A,IL15RA,IRS1,PIK3R1,IL15,Irs4,TSLP,IL7
Bladder Cancer Signaling	1.65	0.0223872	MMP23B,FGF18,THBS1,MMP16,MMP10,FIGF,FGF11,MAP2K1,PDGFC,MMP9,FGF1
LPS-stimulated MAPK Signaling	1.65	0.0223872	MAP2K4,PIK3R3,NFKBIA,PIK3R1,NFKBIE,MAPK10,PRKCE,MAP2K1,PRKD1,PRKCB
Phospholipase C Signaling	1.6	0.0251189	GNG4,FYN,NAPEPLD,CD79B,PLA2G10,GNG2,RAPGEF3,RHOJ,ARHGEF17,CREB3L4,NFATC4,NFAT5,ARHGEF16,PLA2G5,RHOU,LYN,PRKCE,MYL4,ADCY8,MAP2K1,GNG12,PRKD1,PRKCB
ErbB Signaling	1.58	0.0263027	MAP2K4,PIK3R3,BTC,PAK3,PIK3R1,MAPK10,PRKCE,NRG4,MAP2K1,PRKD1,PRKCB
Uracil Degradation II (Reductive)	1.58	0.0263027	DPYD,UPB1
Thymine Degradation	1.58	0.0263027	DPYD,UPB1
Arginine Degradation I (Arginase Pathway)	1.58	0.0263027	ARG2,ARG1
Trans, trans-farnesyl Diphosphate Biosynthesis	1.58	0.0263027	FDPS,IDI1
NAD Biosynthesis III	1.58	0.0263027	NMNAT2,NAMPT
L-cysteine Degradation I	1.58	0.0263027	CDO1,GOT2
VEGF Family Ligand-Receptor Interactions	1.57	0.0269153	PIK3R3,NRP2,PLA2G10,PIK3R1,PLA2G5,PRKCE,FIGF,MAP2K1,PRKD1,PRKCB
Ephrin B Signaling	1.57	0.0269153	EPHB6,GNG4,EFNB2,EPHB2,EFNB1,GNG2,CXCL12,GNAI1,GNA14,GNG12
CCR5 Signaling in Macrophages	1.57	0.0269153	MAP2K4,GNG4,GNG2,MAPK10,GNAI1,PRKCE,GNG12,PRKD1,PRKCB
CD40 Signaling	1.57	0.0269153	MAP2K4,PIK3R3,ICAM1,NFKBIA,PIK3R1,NFKBIE,PTGS1,MAPK10,MAP2K1
Role of Wnt/GSK-3β Signaling in the Pathogenesis of Influenza	1.57	0.0269153	FZD10,WNT7A,FZD3,WNT9A,FZD5,FZD1,WNT5B,WNT11,FZD7
Heparan Sulfate Biosynthesis (Late Stages)	1.56	0.0275423	HS6ST1,SULT1E1,CHST11,GLCE,Sult1d1,HS3ST3A1,CHST15
Hematopoiesis from Multipotent Stem Cells	1.56	0.0275423	IL15,CSF3,IL7
Endothelin-1 Signaling	1.55	0.0281838	NAPEPLD,EDNRB,PLA2G10,PIK3R1,PTGS1,GNAI1,CASP4,PLCL2,GNA14,PIK3R3,PLCD3,PLA2G5,MAPK10,GUCY1A2,PRKCE,ADCY8,PRKD1,PRKCB
STAT3 Pathway	1.54	0.0288403	MAP2K4,NTRK2,NTRK3,CISH,SOCS2,PDGFRA,MAPK10,FGFRL1,KIAA1804,MAP2K1
Role of NFAT in Cardiac Hypertrophy	1.52	0.0301995	GNG4,MAP2K4,PIK3R1,GNG2,GNAI1,PLCL2,NFATC4,CTF1,PIK3R3,PLCD3,TGFB2,TGFB3,MAPK10,PRKCE,ADCY8,MAP2K1,GNG12,PRKD1,PRKCB
Neuregulin Signaling	1.51	0.030903	PIK3R3,STAT5A,BTC,PIK3R1,PRKCE,NRG4,TMEFF2,MAP2K1,CDK5R1,PRKD1,PRKCB
Nicotine Degradation II	1.51	0.030903	CYP2F1,ADH7,FMO2,CYP4B1,FMO1,CYP2A6 (includes others),AOX1
Neuropathic Pain Signaling In Dorsal Horn Neurons	1.5	0.0316228	GRM7,PIK3R3,PLCD3,NTRK2,GRIA1,PIK3R1,PRKCE,TAC1,PLCL2,GRM4,PRKD1,PRKCB
Melatonin Signaling	1.49	0.0323594	MAP2K4,PLCD3,RORA,GNAI1,PRKCE,PLCL2,MAP2K1,PRKD1,PRKCB
Role of NANOG in Mammalian Embryonic Stem Cell Pluripotency	1.46	0.0346737	FZD10,FZD3,PIK3R1,WNT9A,FZD1,BMP5,PIK3R3,WNT7A,FZD5,MAP2K1,WNT5B,WNT11,FZD7
Erythropoietin Signaling	1.45	0.0354813	PIK3R3,STAT5A,NFKBIA,PIK3R1,NFKBIE,PRKCE,MAP2K1,PRKD1,PRKCB
CREB Signaling in Neurons	1.44	0.0363078	GNG4,GRIA1,PIK3R1,GNG2,GNAI1,PLCL2,CREB3L4,GNA14,GRM4,PIK3R3,GRM7,PLCD3,PRKCE,ADCY8,MAP2K1,GNG12,PRKD1,PRKCB
Adipogenesis pathway	1.43	0.0371535	PPARG,FZD10,FZD3,NR2F2,CEBPD,NFATC4,FZD1,RBP1,FGF1,DLK1,FZD5,SOX9,FGFRL1,FZD7
CCR3 Signaling in Eosinophils	1.43	0.0371535	GNG4,PLA2G10,PIK3R1,GNG2,GNAI1,PIK3R3,PAK3,PLA2G5,PRKCE,MAP2K1,GNG12,PRKD1,PRKCB
PDGF Signaling	1.43	0.0371535	MAP2K4,PIK3R3,PIK3R1,PDGFRA,CAV1,SPHK1,PDGFD,MAP2K1,PDGFC,PRKCB
NAD Salvage Pathway II	1.41	0.0389045	NT5E,NMNAT2,NT5C,ACPP
Regulation of IL-2 Expression in Activated and Anergic T Lymphocytes	1.4	0.0398107	MAP2K4,FYN,NFAT5,NFKBIA,NFKBIE,MAPK10,TGFB3,TGFB2,NFATC4,MAP2K1
Dermatan Sulfate Biosynthesis (Late Stages)	1.39	0.040738	HS6ST1,SULT1E1,CHST11,Sult1d1,HS3ST3A1,CHST15
Protein Citrullination	1.38	0.0416869	PADI2,PADI1
NRF2-mediated Oxidative Stress Response	1.37	0.042658	MAP2K4,GSTA3,PIK3R1,DNAJC19,GSTA5,MAF,GCLC,PIK3R3,GSTM2,PRKCE,FMO1,AOX1,ABCC4,MAP2K1,ENC1,PRKD1,MGST3,PRKCB
Actin Cytoskeleton Signaling	1.35	0.0446684	FN1,F2R,DIAPH3,PIK3R1,MYH14,Actn3,WASF1,MYH7,PIP5K1B,PDGFC,FGF1,PIK3R3,TLN2,TIAM2,FGF18,PAK3,MYL4,FGF11,PDGFD,MAP2K1,GNG12
April Mediated Signaling	1.34	0.0457088	MAP2K4,NFAT5,NFKBIA,NFKBIE,MAPK10,NFATC4
Netrin Signaling	1.34	0.0457088	NFAT5,ABLIM3,DCC,NFATC4,NTN1,ENAH
The Visual Cycle	1.34	0.0457088	DHRS3,LRAT,RBP1
IL-17A Signaling in Airway Cells	1.33	0.0467735	MAP2K4,PIK3R3,NFKBIA,PIK3R1,NFKBIE,MAPK10,IL17RA,MAP2K1
